# Supplementary material for: An integrative pan-cancer investigation reveals common genetic and transcriptional alterations of AMPK pathway genes as important predictors of clinical outcomes across major cancer types
Source: BMC Cancer. 2020 Aug 17;20:773. doi: 10.1186/s12885-020-07286-2 (PMC7433212; doi:10.1186/s12885-020-07286-2)
Supplement: Supplementary file 1 — Additional file 1. List of 92 AMPK pathway genes. [file 12885_2020_7286_MOESM1_ESM.xlsx]

## Sheet: Sheet1
Additional file 1. List of 92 AMPK pathway genes.
Entrez	Gene Symbol	Description
6794	STK11	serine/threonine kinase 11
51719	CAB39	calcium binding protein 39
81617	CAB39L	calcium binding protein 39 like
92335	STRADA	STE20-related kinase adaptor alpha
55437	STRADB	STE20-related kinase adaptor beta
3952	LEP	leptin
3953	LEPR	leptin receptor
10645	CAMKK2	calcium/calmodulin dependent protein kinase kinase 2
51094	ADIPOR1	adiponectin receptor 1
79602	ADIPOR2	adiponectin receptor 2
5562	PRKAA1	protein kinase AMP-activated catalytic subunit alpha 1
5563	PRKAA2	protein kinase AMP-activated catalytic subunit alpha 2
5564	PRKAB1	protein kinase AMP-activated non-catalytic subunit beta 1
5565	PRKAB2	protein kinase AMP-activated non-catalytic subunit beta 2
5571	PRKAG1	protein kinase AMP-activated non-catalytic subunit gamma 1
53632	PRKAG3	protein kinase AMP-activated non-catalytic subunit gamma 3
51422	PRKAG2	protein kinase AMP-activated non-catalytic subunit gamma 2
5207	PFKFB1	6-phosphofructo-2-kinase/fructose-2,6-biphosphatase 1
5208	PFKFB2	6-phosphofructo-2-kinase/fructose-2,6-biphosphatase 2
5209	PFKFB3	6-phosphofructo-2-kinase/fructose-2,6-biphosphatase 3
5210	PFKFB4	6-phosphofructo-2-kinase/fructose-2,6-biphosphatase 4
2203	FBP1	fructose-bisphosphatase 1
8789	FBP2	fructose-bisphosphatase 2
5213	PFKM	phosphofructokinase, muscle
5214	PFKP	phosphofructokinase, platelet
5211	PFKL	phosphofructokinase, liver type
3172	HNF4A	hepatocyte nuclear factor 4 alpha
2538	G6PC	glucose-6-phosphatase catalytic subunit
57818	G6PC2	glucose-6-phosphatase catalytic subunit 2
92579	G6PC3	glucose-6-phosphatase catalytic subunit 3
200186	CRTC2	CREB regulated transcription coactivator 2
10891	PPARGC1A	PPARG coactivator 1 alpha
1994	ELAVL1	ELAV like RNA binding protein 1
890	CCNA2	cyclin A2
8900	CCNA1	cyclin A1
29904	EEF2K	eukaryotic elongation factor 2 kinase
1938	EEF2	eukaryotic translation elongation factor 2
2308	FOXO1	forkhead box O1
2309	FOXO3	forkhead box O3
23411	SIRT1	sirtuin 1
6517	SLC2A4	solute carrier family 2 member 4
2998	GYS2	glycogen synthase 2
2997	GYS1	glycogen synthase 1
3991	LIPE	lipase E, hormone sensitive type
3156	HMGCR	3-hydroxy-3-methylglutaryl-CoA reductase
6720	SREBF1	sterol regulatory element binding transcription factor 1
2194	FASN	fatty acid synthase
31	ACACA	acetyl-CoA carboxylase alpha
32	ACACB	acetyl-CoA carboxylase beta
23417	MLYCD	malonyl-CoA decarboxylase
5520	PPP2R2A	protein phosphatase 2 regulatory subunit Balpha
5521	PPP2R2B	protein phosphatase 2 regulatory subunit Bbeta
5522	PPP2R2C	protein phosphatase 2 regulatory subunit Bgamma
55844	PPP2R2D	protein phosphatase 2 regulatory subunit Bdelta
28227	PPP2R3B	protein phosphatase 2 regulatory subunit B''beta
55012	PPP2R3C	protein phosphatase 2 regulatory subunit B''gamma
5523	PPP2R3A	protein phosphatase 2 regulatory subunit B''alpha
5526	PPP2R5B	protein phosphatase 2 regulatory subunit B'beta
5527	PPP2R5C	protein phosphatase 2 regulatory subunit B'gamma
5528	PPP2R5D	protein phosphatase 2 regulatory subunit B'delta
5529	PPP2R5E	protein phosphatase 2 regulatory subunit B'epsilon
5525	PPP2R5A	protein phosphatase 2 regulatory subunit B'alpha
23216	TBC1D1	TBC1 domain family member 1
5862	RAB2A	RAB2A, member RAS oncogene family
4218	RAB8A	RAB8A, member RAS oncogene family
10890	RAB10	RAB10, member RAS oncogene family
9230	RAB11B	RAB11B, member RAS oncogene family
51552	RAB14	RAB14, member RAS oncogene family
1080	CFTR	cystic fibrosis transmembrane conductance regulator
3667	IRS1	insulin receptor substrate 1
8660	IRS2	insulin receptor substrate 2
8471	IRS4	insulin receptor substrate 4
5290	PIK3CA	phosphatidylinositol-4,5-bisphosphate 3-kinase catalytic subunit alpha
5293	PIK3CD	phosphatidylinositol-4,5-bisphosphate 3-kinase catalytic subunit delta
5291	PIK3CB	phosphatidylinositol-4,5-bisphosphate 3-kinase catalytic subunit beta
5295	PIK3R1	phosphoinositide-3-kinase regulatory subunit 1
5296	PIK3R2	phosphoinositide-3-kinase regulatory subunit 2
8503	PIK3R3	phosphoinositide-3-kinase regulatory subunit 3
7249	TSC2	TSC complex subunit 2
7248	TSC1	TSC complex subunit 1
6009	RHEB	Ras homolog, mTORC1 binding
2475	MTOR	mechanistic target of rapamycin kinase
57521	RPTOR	regulatory associated protein of MTOR complex 1
84335	AKT1S1	AKT1 substrate 1
1978	EIF4EBP1	eukaryotic translation initiation factor 4E binding protein 1
8408	ULK1	unc-51 like autophagy activating kinase 1
5519	PPP2R1B	protein phosphatase 2 scaffold subunit Abeta
5518	PPP2R1A	protein phosphatase 2 scaffold subunit Aalpha
5515	PPP2CA	protein phosphatase 2 catalytic subunit alpha
5516	PPP2CB	protein phosphatase 2 catalytic subunit beta
6198	RPS6KB1	ribosomal protein S6 kinase B1
6199	RPS6KB2	ribosomal protein S6 kinase B2
