# Supplementary material for: An integrative pan-cancer investigation reveals common genetic and transcriptional alterations of AMPK pathway genes as important predictors of clinical outcomes across major cancer types
Source: BMC Cancer. 2020 Aug 17;20:773. doi: 10.1186/s12885-020-07286-2 (PMC7433212; doi:10.1186/s12885-020-07286-2)
Supplement: Supplementary file 3 — Additional file 3. Somatic copy number alterations of AMPK pathway genes above 20% of samples within each cancer type. [file 12885_2020_7286_MOESM3_ESM.xlsx]

## Sheet: Sheet1
Additional file 3. Somatic copy number alterations of AMPK pathway genes above 20% of samples within each cancer type.
Gene Symbol	Alteration type	Sample number	Fraction altered	Cancer abbreviation
ACACA	gain	151	0.370098	BLCA
ACACB	gain	99	0.242647	BLCA
ADIPOR1	gain	125	0.306373	BLCA
ADIPOR2	gain	132	0.323529	BLCA
AKT1S1	gain	157	0.384804	BLCA
CAMKK2	gain	101	0.247549	BLCA
CCNA1	gain	96	0.235294	BLCA
CFTR	gain	143	0.35049	BLCA
CRTC2	gain	193	0.473039	BLCA
EIF4EBP1	gain	123	0.301471	BLCA
FASN	gain	190	0.465686	BLCA
FOXO1	gain	85	0.208333	BLCA
G6PC	gain	150	0.367647	BLCA
G6PC3	gain	150	0.367647	BLCA
GYS1	gain	153	0.375	BLCA
GYS2	gain	121	0.296569	BLCA
HNF4A	gain	246	0.602941	BLCA
IRS2	gain	141	0.345588	BLCA
LEP	gain	137	0.335784	BLCA
LIPE	gain	158	0.387255	BLCA
MLYCD	gain	91	0.223039	BLCA
MTOR	gain	87	0.213235	BLCA
PFKFB2	gain	130	0.318627	BLCA
PFKFB3	gain	178	0.436275	BLCA
PFKFB4	gain	103	0.252451	BLCA
PFKL	gain	126	0.308824	BLCA
PFKM	gain	88	0.215686	BLCA
PFKP	gain	171	0.419118	BLCA
PIK3CA	gain	219	0.536765	BLCA
PIK3CB	gain	202	0.495098	BLCA
PIK3CD	gain	88	0.215686	BLCA
PIK3R3	gain	91	0.223039	BLCA
PPP2R1A	gain	157	0.384804	BLCA
PPP2R3A	gain	199	0.487745	BLCA
PPP2R5A	gain	131	0.321078	BLCA
PPP2R5B	gain	98	0.240196	BLCA
PPP2R5D	gain	105	0.257353	BLCA
PRKAA1	gain	189	0.463235	BLCA
PRKAA2	gain	83	0.203431	BLCA
PRKAB1	gain	102	0.25	BLCA
PRKAB2	gain	184	0.45098	BLCA
PRKAG1	gain	86	0.210784	BLCA
PRKAG2	gain	131	0.321078	BLCA
RAB10	gain	138	0.338235	BLCA
RAB2A	gain	212	0.519608	BLCA
RHEB	gain	132	0.323529	BLCA
RPS6KB1	gain	185	0.453431	BLCA
RPS6KB2	gain	110	0.269608	BLCA
RPTOR	gain	191	0.468137	BLCA
STRADA	gain	194	0.47549	BLCA
ULK1	gain	98	0.240196	BLCA
ACACA	gain	239	0.221296	BRCA
ADIPOR1	gain	816	0.755556	BRCA
ADIPOR2	gain	283	0.262037	BRCA
AKT1S1	gain	254	0.235185	BRCA
CFTR	gain	283	0.262037	BRCA
CRTC2	gain	783	0.725	BRCA
EEF2K	gain	551	0.510185	BRCA
EIF4EBP1	gain	406	0.375926	BRCA
FASN	gain	387	0.358333	BRCA
GYS1	gain	240	0.222222	BRCA
GYS2	gain	256	0.237037	BRCA
HNF4A	gain	468	0.433333	BRCA
LEP	gain	288	0.266667	BRCA
LIPE	gain	231	0.213889	BRCA
PFKFB2	gain	810	0.75	BRCA
PFKFB3	gain	300	0.277778	BRCA
PFKL	gain	236	0.218519	BRCA
PFKP	gain	293	0.271296	BRCA
PIK3CA	gain	336	0.311111	BRCA
PIK3CB	gain	273	0.252778	BRCA
PIK3R2	gain	221	0.20463	BRCA
PPP2R1A	gain	266	0.246296	BRCA
PPP2R2B	gain	225	0.208333	BRCA
PPP2R3A	gain	261	0.241667	BRCA
PPP2R3C	gain	216	0.2	BRCA
PPP2R5A	gain	797	0.737963	BRCA
PPP2R5D	gain	259	0.239815	BRCA
PRKAA1	gain	357	0.330556	BRCA
PRKAB2	gain	686	0.635185	BRCA
PRKAG2	gain	273	0.252778	BRCA
RAB2A	gain	562	0.52037	BRCA
RAB8A	gain	219	0.202778	BRCA
RHEB	gain	276	0.255556	BRCA
RPS6KB1	gain	422	0.390741	BRCA
RPS6KB2	gain	304	0.281481	BRCA
RPTOR	gain	393	0.363889	BRCA
STRADA	gain	422	0.390741	BRCA
TSC2	gain	578	0.535185	BRCA
ADIPOR1	gain	151	0.511864	CESC
ADIPOR2	gain	62	0.210169	CESC
AKT1S1	gain	86	0.291525	CESC
CRTC2	gain	157	0.532203	CESC
FASN	gain	64	0.216949	CESC
GYS1	gain	84	0.284746	CESC
HNF4A	gain	117	0.39661	CESC
IRS2	gain	70	0.237288	CESC
LEPR	gain	93	0.315254	CESC
LIPE	gain	88	0.298305	CESC
MTOR	gain	78	0.264407	CESC
PFKFB2	gain	151	0.511864	CESC
PIK3CA	gain	224	0.759322	CESC
PIK3CB	gain	200	0.677966	CESC
PIK3CD	gain	79	0.267797	CESC
PIK3R3	gain	94	0.318644	CESC
PPP2R1A	gain	91	0.308475	CESC
PPP2R3A	gain	197	0.667797	CESC
PPP2R5A	gain	149	0.505085	CESC
PPP2R5D	gain	64	0.216949	CESC
PRKAA1	gain	120	0.40678	CESC
PRKAA2	gain	90	0.305085	CESC
PRKAB2	gain	136	0.461017	CESC
RAB10	gain	78	0.264407	CESC
RAB2A	gain	91	0.308475	CESC
RPS6KB1	gain	65	0.220339	CESC
RPTOR	gain	66	0.223729	CESC
STRADA	gain	70	0.237288	CESC
TSC1	gain	61	0.20678	CESC
ACACA	gain	10	0.277778	CHOL
ACACB	gain	8	0.222222	CHOL
ADIPOR1	gain	22	0.611111	CHOL
ADIPOR2	gain	13	0.361111	CHOL
CAMKK2	gain	8	0.222222	CHOL
CRTC2	gain	23	0.638889	CHOL
FASN	gain	10	0.277778	CHOL
G6PC	gain	8	0.222222	CHOL
G6PC3	gain	9	0.25	CHOL
GYS2	gain	11	0.305556	CHOL
HNF4A	gain	13	0.361111	CHOL
LEPR	gain	9	0.25	CHOL
PFKFB2	gain	22	0.611111	CHOL
PFKM	gain	9	0.25	CHOL
PIK3CA	gain	10	0.277778	CHOL
PIK3CB	gain	8	0.222222	CHOL
PIK3R3	gain	8	0.222222	CHOL
PPP2CA	gain	12	0.333333	CHOL
PPP2R2B	gain	12	0.333333	CHOL
PPP2R5A	gain	22	0.611111	CHOL
PPP2R5D	gain	9	0.25	CHOL
PRKAA1	gain	11	0.305556	CHOL
PRKAA2	gain	8	0.222222	CHOL
PRKAB1	gain	8	0.222222	CHOL
PRKAB2	gain	19	0.527778	CHOL
PRKAG1	gain	9	0.25	CHOL
RAB2A	gain	10	0.277778	CHOL
RPS6KB1	gain	9	0.25	CHOL
RPTOR	gain	10	0.277778	CHOL
STRADA	gain	9	0.25	CHOL
ULK1	gain	8	0.222222	CHOL
ACACA	gain	104	0.230599	COAD
ADIPOR1	gain	97	0.215078	COAD
ADIPOR2	gain	110	0.243902	COAD
CAB39L	gain	264	0.585366	COAD
CCNA1	gain	265	0.587583	COAD
CFTR	gain	222	0.492239	COAD
EEF2K	gain	112	0.248337	COAD
EIF4EBP1	gain	148	0.32816	COAD
FASN	gain	111	0.24612	COAD
FOXO1	gain	268	0.594235	COAD
G6PC	gain	99	0.219512	COAD
G6PC3	gain	98	0.217295	COAD
GYS2	gain	99	0.219512	COAD
HNF4A	gain	326	0.722838	COAD
IRS2	gain	262	0.580931	COAD
LEP	gain	219	0.485588	COAD
MLYCD	gain	101	0.223947	COAD
PFKFB2	gain	98	0.217295	COAD
PFKM	gain	97	0.215078	COAD
PPP2CB	gain	96	0.21286	COAD
PPP2R5A	gain	94	0.208426	COAD
PPP2R5D	gain	100	0.221729	COAD
PRKAG1	gain	97	0.215078	COAD
PRKAG2	gain	219	0.485588	COAD
RAB2A	gain	238	0.527716	COAD
RHEB	gain	219	0.485588	COAD
RPS6KB1	gain	100	0.221729	COAD
RPTOR	gain	111	0.24612	COAD
STRADA	gain	102	0.226164	COAD
TSC2	gain	108	0.239468	COAD
ACACA	gain	59	0.320652	ESCA
ACACB	gain	41	0.222826	ESCA
ADIPOR1	gain	84	0.456522	ESCA
ADIPOR2	gain	65	0.353261	ESCA
AKT1S1	gain	48	0.26087	ESCA
CAB39L	gain	48	0.26087	ESCA
CAMKK2	gain	39	0.211957	ESCA
CCNA1	gain	42	0.228261	ESCA
CFTR	gain	70	0.380435	ESCA
CRTC2	gain	88	0.478261	ESCA
EEF2K	gain	43	0.233696	ESCA
EIF4EBP1	gain	73	0.396739	ESCA
FASN	gain	56	0.304348	ESCA
FBP1	gain	47	0.255435	ESCA
FBP2	gain	47	0.255435	ESCA
FOXO1	gain	47	0.255435	ESCA
G6PC	gain	56	0.304348	ESCA
G6PC2	gain	55	0.298913	ESCA
G6PC3	gain	56	0.304348	ESCA
GYS1	gain	49	0.266304	ESCA
GYS2	gain	70	0.380435	ESCA
HNF4A	gain	118	0.641304	ESCA
IRS1	gain	39	0.211957	ESCA
IRS2	gain	55	0.298913	ESCA
IRS4	gain	57	0.309783	ESCA
LEP	gain	57	0.309783	ESCA
LIPE	gain	42	0.228261	ESCA
MLYCD	gain	45	0.244565	ESCA
PFKFB2	gain	88	0.478261	ESCA
PFKFB3	gain	50	0.271739	ESCA
PFKP	gain	48	0.26087	ESCA
PIK3CA	gain	120	0.652174	ESCA
PIK3CB	gain	102	0.554348	ESCA
PPP2CB	gain	48	0.26087	ESCA
PPP2R1A	gain	48	0.26087	ESCA
PPP2R2A	gain	41	0.222826	ESCA
PPP2R3A	gain	99	0.538043	ESCA
PPP2R3C	gain	55	0.298913	ESCA
PPP2R5A	gain	85	0.461957	ESCA
PPP2R5B	gain	59	0.320652	ESCA
PPP2R5C	gain	50	0.271739	ESCA
PPP2R5D	gain	62	0.336957	ESCA
PPP2R5E	gain	52	0.282609	ESCA
PRKAA1	gain	89	0.483696	ESCA
PRKAB1	gain	39	0.211957	ESCA
PRKAB2	gain	76	0.413043	ESCA
PRKAG1	gain	37	0.201087	ESCA
PRKAG2	gain	54	0.293478	ESCA
RAB10	gain	72	0.391304	ESCA
RAB14	gain	51	0.277174	ESCA
RAB2A	gain	104	0.565217	ESCA
RHEB	gain	53	0.288043	ESCA
RPS6KB1	gain	64	0.347826	ESCA
RPS6KB2	gain	69	0.375	ESCA
RPTOR	gain	61	0.331522	ESCA
STRADA	gain	67	0.36413	ESCA
STRADB	gain	48	0.26087	ESCA
TSC1	gain	55	0.298913	ESCA
ULK1	gain	39	0.211957	ESCA
AKT1S1	gain	166	0.287695	GBM
CFTR	gain	469	0.812825	GBM
EEF2	gain	233	0.403813	GBM
ELAVL1	gain	236	0.409012	GBM
GYS1	gain	165	0.285962	GBM
HNF4A	gain	219	0.379549	GBM
LEP	gain	477	0.82669	GBM
LIPE	gain	184	0.318891	GBM
PIK3R2	gain	229	0.39688	GBM
PPP2R1A	gain	170	0.294627	GBM
PRKAG2	gain	479	0.830156	GBM
RAB11B	gain	234	0.405546	GBM
RAB8A	gain	229	0.39688	GBM
RHEB	gain	478	0.828423	GBM
STK11	gain	241	0.417678	GBM
CFTR	gain	641	0.588073	GBMLGG
EEF2	gain	348	0.319266	GBMLGG
ELAVL1	gain	352	0.322936	GBMLGG
HNF4A	gain	263	0.241284	GBMLGG
LEP	gain	655	0.600917	GBMLGG
PIK3R2	gain	338	0.310092	GBMLGG
PRKAG2	gain	653	0.599083	GBMLGG
RAB11B	gain	351	0.322018	GBMLGG
RAB8A	gain	339	0.311009	GBMLGG
RHEB	gain	653	0.599083	GBMLGG
STK11	gain	360	0.330275	GBMLGG
ADIPOR1	gain	139	0.266284	HNSC
ADIPOR2	gain	165	0.316092	HNSC
CFTR	gain	118	0.226054	HNSC
CRTC2	gain	131	0.250958	HNSC
EEF2K	gain	107	0.204981	HNSC
EIF4EBP1	gain	151	0.289272	HNSC
FASN	gain	107	0.204981	HNSC
FBP1	gain	168	0.321839	HNSC
FBP2	gain	168	0.321839	HNSC
GYS2	gain	160	0.306513	HNSC
HNF4A	gain	199	0.381226	HNSC
IRS4	gain	121	0.231801	HNSC
MLYCD	gain	116	0.222222	HNSC
PFKFB2	gain	139	0.266284	HNSC
PIK3CA	gain	376	0.720307	HNSC
PIK3CB	gain	324	0.62069	HNSC
PPP2R3A	gain	322	0.616858	HNSC
PPP2R3C	gain	160	0.306513	HNSC
PPP2R5A	gain	142	0.272031	HNSC
PPP2R5B	gain	161	0.308429	HNSC
PPP2R5C	gain	167	0.319923	HNSC
PPP2R5E	gain	165	0.316092	HNSC
PRKAA1	gain	214	0.409962	HNSC
RAB14	gain	176	0.337165	HNSC
RAB2A	gain	314	0.601533	HNSC
RPS6KB1	gain	105	0.201149	HNSC
RPS6KB2	gain	178	0.340996	HNSC
RPTOR	gain	108	0.206897	HNSC
STRADA	gain	111	0.212644	HNSC
TSC1	gain	178	0.340996	HNSC
TSC2	gain	108	0.206897	HNSC
ACACB	gain	20	0.30303	KICH
ADIPOR2	gain	21	0.318182	KICH
AKT1S1	gain	18	0.272727	KICH
CAMKK2	gain	20	0.30303	KICH
CCNA2	gain	23	0.348485	KICH
CFTR	gain	25	0.378788	KICH
EEF2	gain	19	0.287879	KICH
EEF2K	gain	22	0.333333	KICH
EIF4EBP1	gain	16	0.242424	KICH
ELAVL1	gain	19	0.287879	KICH
GYS1	gain	18	0.272727	KICH
GYS2	gain	19	0.287879	KICH
HNF4A	gain	21	0.318182	KICH
LEP	gain	25	0.378788	KICH
LIPE	gain	18	0.272727	KICH
MLYCD	gain	22	0.333333	KICH
PFKM	gain	21	0.318182	KICH
PIK3R2	gain	20	0.30303	KICH
PPARGC1A	gain	23	0.348485	KICH
PPP2CB	gain	16	0.242424	KICH
PPP2R1A	gain	18	0.272727	KICH
PPP2R1B	gain	17	0.257576	KICH
PPP2R2A	gain	16	0.242424	KICH
PPP2R2C	gain	22	0.333333	KICH
PPP2R3C	gain	19	0.287879	KICH
PPP2R5B	gain	17	0.257576	KICH
PPP2R5C	gain	22	0.333333	KICH
PPP2R5E	gain	21	0.318182	KICH
PRKAB1	gain	20	0.30303	KICH
PRKAG1	gain	21	0.318182	KICH
PRKAG2	gain	23	0.348485	KICH
RAB11B	gain	19	0.287879	KICH
RAB2A	gain	18	0.272727	KICH
RAB8A	gain	20	0.30303	KICH
RHEB	gain	23	0.348485	KICH
RPS6KB2	gain	18	0.272727	KICH
STK11	gain	20	0.30303	KICH
TBC1D1	gain	23	0.348485	KICH
TSC2	gain	23	0.348485	KICH
ULK1	gain	21	0.318182	KICH
ACACA	gain	219	0.248299	KIPAN
ACACB	gain	255	0.289116	KIPAN
ADIPOR2	gain	255	0.289116	KIPAN
CAMKK2	gain	254	0.287982	KIPAN
CFTR	gain	375	0.42517	KIPAN
EEF2K	gain	282	0.319728	KIPAN
FASN	gain	245	0.277778	KIPAN
G6PC	gain	221	0.250567	KIPAN
G6PC3	gain	220	0.249433	KIPAN
GYS2	gain	253	0.286848	KIPAN
HMGCR	gain	204	0.231293	KIPAN
HNF4A	gain	241	0.273243	KIPAN
LEP	gain	372	0.421769	KIPAN
MLYCD	gain	265	0.300454	KIPAN
PFKM	gain	253	0.286848	KIPAN
PIK3CA	gain	193	0.218821	KIPAN
PIK3CB	gain	179	0.202948	KIPAN
PIK3R1	gain	197	0.223356	KIPAN
PPP2CA	gain	357	0.404762	KIPAN
PPP2R2B	gain	367	0.4161	KIPAN
PPP2R3A	gain	177	0.20068	KIPAN
PRKAA1	gain	212	0.240363	KIPAN
PRKAB1	gain	257	0.291383	KIPAN
PRKAG1	gain	252	0.285714	KIPAN
PRKAG2	gain	371	0.420635	KIPAN
RHEB	gain	370	0.419501	KIPAN
RPS6KB1	gain	237	0.268707	KIPAN
RPTOR	gain	245	0.277778	KIPAN
SLC2A4	gain	193	0.218821	KIPAN
SREBF1	gain	196	0.222222	KIPAN
STRADA	gain	239	0.270975	KIPAN
TSC2	gain	287	0.325397	KIPAN
ULK1	gain	256	0.290249	KIPAN
ACACB	gain	121	0.229167	KIRC
ADIPOR2	gain	123	0.232955	KIRC
CAMKK2	gain	121	0.229167	KIRC
CFTR	gain	175	0.331439	KIRC
EEF2K	gain	108	0.204545	KIRC
GYS2	gain	121	0.229167	KIRC
HMGCR	gain	166	0.314394	KIRC
HNF4A	gain	119	0.225379	KIRC
LEP	gain	172	0.325758	KIRC
PFKM	gain	120	0.227273	KIRC
PIK3R1	gain	161	0.304924	KIRC
PPP2CA	gain	314	0.594697	KIRC
PPP2R2B	gain	324	0.613636	KIRC
PRKAA1	gain	171	0.323864	KIRC
PRKAB1	gain	122	0.231061	KIRC
PRKAG1	gain	120	0.227273	KIRC
PRKAG2	gain	176	0.333333	KIRC
RHEB	gain	175	0.331439	KIRC
TSC2	gain	111	0.210227	KIRC
ULK1	gain	120	0.227273	KIRC
ACACA	gain	187	0.649306	KIRP
ACACB	gain	114	0.395833	KIRP
ADIPOR2	gain	111	0.385417	KIRP
CAMKK2	gain	113	0.392361	KIRP
CFTR	gain	175	0.607639	KIRP
EEF2K	gain	152	0.527778	KIRP
FASN	gain	200	0.694444	KIRP
G6PC	gain	190	0.659722	KIRP
G6PC3	gain	189	0.65625	KIRP
GYS2	gain	113	0.392361	KIRP
HNF4A	gain	101	0.350694	KIRP
IRS4	gain	98	0.340278	KIRP
LEP	gain	175	0.607639	KIRP
MLYCD	gain	146	0.506944	KIRP
PFKFB1	gain	95	0.329861	KIRP
PFKFB4	gain	72	0.25	KIRP
PFKM	gain	112	0.388889	KIRP
PIK3CA	gain	100	0.347222	KIRP
PIK3CB	gain	97	0.336806	KIRP
PPP2R3A	gain	96	0.333333	KIRP
PRKAB1	gain	115	0.399306	KIRP
PRKAG1	gain	111	0.385417	KIRP
PRKAG2	gain	172	0.597222	KIRP
RHEB	gain	172	0.597222	KIRP
RPS6KB1	gain	199	0.690972	KIRP
RPTOR	gain	200	0.694444	KIRP
SLC2A4	gain	167	0.579861	KIRP
SREBF1	gain	170	0.590278	KIRP
STRADA	gain	199	0.690972	KIRP
TSC2	gain	153	0.53125	KIRP
ULK1	gain	115	0.399306	KIRP
ACACA	gain	91	0.245946	LIHC
ADIPOR1	gain	271	0.732432	LIHC
AKT1S1	gain	74	0.2	LIHC
CFTR	gain	120	0.324324	LIHC
CRTC2	gain	278	0.751351	LIHC
FASN	gain	142	0.383784	LIHC
G6PC	gain	96	0.259459	LIHC
G6PC3	gain	100	0.27027	LIHC
GYS1	gain	77	0.208108	LIHC
HMGCR	gain	100	0.27027	LIHC
HNF4A	gain	119	0.321622	LIHC
LEP	gain	115	0.310811	LIHC
LIPE	gain	75	0.202703	LIHC
PFKFB2	gain	272	0.735135	LIHC
PIK3R1	gain	97	0.262162	LIHC
PPP2CA	gain	115	0.310811	LIHC
PPP2R1A	gain	78	0.210811	LIHC
PPP2R2B	gain	121	0.327027	LIHC
PPP2R5A	gain	267	0.721622	LIHC
PPP2R5D	gain	146	0.394595	LIHC
PRKAA1	gain	139	0.375676	LIHC
PRKAB2	gain	237	0.640541	LIHC
PRKAG2	gain	120	0.324324	LIHC
RAB2A	gain	180	0.486486	LIHC
RHEB	gain	119	0.321622	LIHC
RPS6KB1	gain	130	0.351351	LIHC
RPTOR	gain	144	0.389189	LIHC
STRADA	gain	127	0.343243	LIHC
ACACA	gain	218	0.422481	LUAD
ACACB	gain	121	0.234496	LUAD
ADIPOR1	gain	366	0.709302	LUAD
ADIPOR2	gain	148	0.286822	LUAD
CAB39	gain	132	0.255814	LUAD
CAMKK2	gain	123	0.238372	LUAD
CFTR	gain	220	0.426357	LUAD
CRTC2	gain	382	0.74031	LUAD
EEF2K	gain	153	0.296512	LUAD
EIF4EBP1	gain	137	0.265504	LUAD
FASN	gain	253	0.49031	LUAD
G6PC	gain	219	0.424419	LUAD
G6PC2	gain	151	0.292636	LUAD
G6PC3	gain	221	0.428295	LUAD
GYS2	gain	155	0.300388	LUAD
HNF4A	gain	209	0.405039	LUAD
IRS1	gain	133	0.257752	LUAD
LEP	gain	210	0.406977	LUAD
LEPR	gain	124	0.24031	LUAD
LIPE	gain	111	0.215116	LUAD
MTOR	gain	121	0.234496	LUAD
PFKFB2	gain	364	0.705426	LUAD
PFKFB3	gain	129	0.25	LUAD
PFKM	gain	144	0.27907	LUAD
PFKP	gain	134	0.25969	LUAD
PIK3CA	gain	149	0.28876	LUAD
PIK3CB	gain	126	0.244186	LUAD
PIK3CD	gain	123	0.238372	LUAD
PIK3R3	gain	139	0.26938	LUAD
PPP2R1B	gain	120	0.232558	LUAD
PPP2R3A	gain	121	0.234496	LUAD
PPP2R3C	gain	220	0.426357	LUAD
PPP2R5A	gain	354	0.686047	LUAD
PPP2R5B	gain	140	0.271318	LUAD
PPP2R5C	gain	118	0.228682	LUAD
PPP2R5D	gain	187	0.362403	LUAD
PPP2R5E	gain	133	0.257752	LUAD
PRKAA1	gain	304	0.589147	LUAD
PRKAA2	gain	126	0.244186	LUAD
PRKAB1	gain	124	0.24031	LUAD
PRKAB2	gain	328	0.635659	LUAD
PRKAG1	gain	148	0.286822	LUAD
PRKAG2	gain	224	0.434109	LUAD
PRKAG3	gain	131	0.253876	LUAD
RAB10	gain	151	0.292636	LUAD
RAB2A	gain	251	0.486434	LUAD
RHEB	gain	224	0.434109	LUAD
RPS6KB1	gain	248	0.48062	LUAD
RPS6KB2	gain	165	0.319767	LUAD
RPTOR	gain	262	0.507752	LUAD
STRADA	gain	249	0.482558	LUAD
STRADB	gain	136	0.263566	LUAD
TSC2	gain	156	0.302326	LUAD
ULK1	gain	127	0.246124	LUAD
ACACA	gain	147	0.293413	LUSC
ACACB	gain	128	0.255489	LUSC
ADIPOR1	gain	250	0.499002	LUSC
ADIPOR2	gain	259	0.516966	LUSC
AKT1S1	gain	171	0.341317	LUSC
CAMKK2	gain	122	0.243513	LUSC
CFTR	gain	222	0.443114	LUSC
CRTC2	gain	264	0.526946	LUSC
EIF4EBP1	gain	219	0.437126	LUSC
FASN	gain	213	0.42515	LUSC
G6PC	gain	160	0.319361	LUSC
G6PC2	gain	151	0.301397	LUSC
G6PC3	gain	165	0.329341	LUSC
GYS1	gain	163	0.325349	LUSC
GYS2	gain	245	0.489022	LUSC
HNF4A	gain	264	0.526946	LUSC
IRS4	gain	106	0.211577	LUSC
LEP	gain	210	0.419162	LUSC
LIPE	gain	177	0.353293	LUSC
PFKFB2	gain	254	0.506986	LUSC
PFKM	gain	159	0.317365	LUSC
PIK3CA	gain	453	0.904192	LUSC
PIK3CB	gain	389	0.776447	LUSC
PIK3R2	gain	128	0.255489	LUSC
PPP2R1A	gain	175	0.349301	LUSC
PPP2R3A	gain	379	0.756487	LUSC
PPP2R3C	gain	155	0.309381	LUSC
PPP2R5A	gain	253	0.50499	LUSC
PPP2R5B	gain	124	0.247505	LUSC
PPP2R5C	gain	157	0.313373	LUSC
PPP2R5D	gain	150	0.299401	LUSC
PPP2R5E	gain	126	0.251497	LUSC
PRKAA1	gain	366	0.730539	LUSC
PRKAB1	gain	124	0.247505	LUSC
PRKAB2	gain	213	0.42515	LUSC
PRKAG1	gain	155	0.309381	LUSC
PRKAG2	gain	205	0.409182	LUSC
RAB10	gain	253	0.50499	LUSC
RAB14	gain	106	0.211577	LUSC
RAB2A	gain	260	0.518962	LUSC
RAB8A	gain	116	0.231537	LUSC
RHEB	gain	209	0.417166	LUSC
RPS6KB1	gain	216	0.431138	LUSC
RPS6KB2	gain	140	0.279441	LUSC
RPTOR	gain	219	0.437126	LUSC
STRADA	gain	223	0.44511	LUSC
STRADB	gain	131	0.261477	LUSC
TSC1	gain	107	0.213573	LUSC
ULK1	gain	128	0.255489	LUSC
ADIPOR1	gain	56	0.304348	PAAD
ADIPOR2	gain	38	0.206522	PAAD
CFTR	gain	41	0.222826	PAAD
CRTC2	gain	61	0.331522	PAAD
HNF4A	gain	47	0.255435	PAAD
LEP	gain	42	0.228261	PAAD
PFKFB2	gain	56	0.304348	PAAD
PPP2R5A	gain	57	0.309783	PAAD
PRKAB2	gain	57	0.309783	PAAD
PRKAG2	gain	42	0.228261	PAAD
RAB2A	gain	48	0.26087	PAAD
RHEB	gain	42	0.228261	PAAD
ADIPOR1	gain	53	0.206226	SARC
ADIPOR2	gain	52	0.202335	SARC
CFTR	gain	73	0.284047	SARC
CRTC2	gain	101	0.392996	SARC
EEF2	gain	97	0.377432	SARC
EIF4EBP1	gain	75	0.291829	SARC
ELAVL1	gain	106	0.412451	SARC
FASN	gain	65	0.252918	SARC
FBP1	gain	95	0.36965	SARC
FBP2	gain	95	0.36965	SARC
G6PC3	gain	57	0.22179	SARC
GYS2	gain	55	0.214008	SARC
HMGCR	gain	70	0.272374	SARC
HNF4A	gain	98	0.381323	SARC
LEP	gain	73	0.284047	SARC
LEPR	gain	81	0.315175	SARC
LIPE	gain	61	0.237354	SARC
MTOR	gain	79	0.307393	SARC
PFKFB1	gain	95	0.36965	SARC
PFKL	gain	55	0.214008	SARC
PIK3CD	gain	75	0.291829	SARC
PIK3R1	gain	68	0.264591	SARC
PIK3R2	gain	92	0.357977	SARC
PIK3R3	gain	74	0.287938	SARC
PPARGC1A	gain	74	0.287938	SARC
PPP2CA	gain	65	0.252918	SARC
PPP2CB	gain	57	0.22179	SARC
PPP2R2A	gain	56	0.217899	SARC
PPP2R2B	gain	67	0.2607	SARC
PPP2R2C	gain	71	0.276265	SARC
PPP2R3C	gain	76	0.29572	SARC
PPP2R5C	gain	68	0.264591	SARC
PPP2R5D	gain	56	0.217899	SARC
PPP2R5E	gain	52	0.202335	SARC
PRKAA1	gain	110	0.428016	SARC
PRKAA2	gain	84	0.326848	SARC
PRKAB1	gain	53	0.206226	SARC
PRKAB2	gain	93	0.361868	SARC
PRKAG2	gain	58	0.225681	SARC
RAB11B	gain	106	0.412451	SARC
RAB14	gain	91	0.354086	SARC
RAB2A	gain	78	0.303502	SARC
RAB8A	gain	94	0.365759	SARC
RHEB	gain	58	0.225681	SARC
RPS6KB1	gain	73	0.284047	SARC
RPTOR	gain	73	0.284047	SARC
SREBF1	gain	102	0.396887	SARC
STK11	gain	86	0.33463	SARC
STRADA	gain	73	0.284047	SARC
TBC1D1	gain	76	0.29572	SARC
TSC1	gain	65	0.252918	SARC
TSC2	gain	61	0.237354	SARC
ULK1	gain	53	0.206226	SARC
ACACA	gain	112	0.253968	STAD
ACACB	gain	91	0.206349	STAD
ADIPOR1	gain	130	0.294785	STAD
ADIPOR2	gain	107	0.24263	STAD
AKT1S1	gain	101	0.229025	STAD
CAB39L	gain	167	0.378685	STAD
CAMKK2	gain	97	0.219955	STAD
CCNA1	gain	172	0.390023	STAD
CFTR	gain	167	0.378685	STAD
CRTC2	gain	162	0.367347	STAD
EIF4EBP1	gain	167	0.378685	STAD
FASN	gain	90	0.204082	STAD
FOXO1	gain	169	0.38322	STAD
G6PC	gain	93	0.210884	STAD
G6PC3	gain	92	0.208617	STAD
GYS1	gain	103	0.23356	STAD
GYS2	gain	108	0.244898	STAD
HNF4A	gain	290	0.657596	STAD
IRS2	gain	168	0.380952	STAD
LEP	gain	144	0.326531	STAD
LIPE	gain	91	0.206349	STAD
PFKFB2	gain	130	0.294785	STAD
PFKFB3	gain	107	0.24263	STAD
PFKP	gain	105	0.238095	STAD
PIK3CA	gain	160	0.362812	STAD
PIK3CB	gain	125	0.283447	STAD
PPP2CB	gain	151	0.342404	STAD
PPP2R1A	gain	101	0.229025	STAD
PPP2R2A	gain	144	0.326531	STAD
PPP2R3A	gain	118	0.267574	STAD
PPP2R5A	gain	130	0.294785	STAD
PPP2R5D	gain	120	0.272109	STAD
PRKAA1	gain	125	0.283447	STAD
PRKAB1	gain	96	0.217687	STAD
PRKAB2	gain	134	0.303855	STAD
PRKAG2	gain	137	0.310658	STAD
RAB14	gain	106	0.240363	STAD
RAB2A	gain	244	0.553288	STAD
RHEB	gain	140	0.31746	STAD
RPS6KB1	gain	101	0.229025	STAD
RPS6KB2	gain	97	0.219955	STAD
RPTOR	gain	94	0.213152	STAD
STRADA	gain	98	0.222222	STAD
TSC1	gain	114	0.258503	STAD
ULK1	gain	91	0.206349	STAD
ACACA	gain	171	0.2736	STES
ACACB	gain	132	0.2112	STES
ADIPOR1	gain	214	0.3424	STES
ADIPOR2	gain	172	0.2752	STES
AKT1S1	gain	149	0.2384	STES
CAB39L	gain	215	0.344	STES
CAMKK2	gain	136	0.2176	STES
CCNA1	gain	214	0.3424	STES
CFTR	gain	237	0.3792	STES
CRTC2	gain	250	0.4	STES
EIF4EBP1	gain	240	0.384	STES
FASN	gain	146	0.2336	STES
FBP1	gain	132	0.2112	STES
FBP2	gain	132	0.2112	STES
FOXO1	gain	216	0.3456	STES
G6PC	gain	149	0.2384	STES
G6PC2	gain	128	0.2048	STES
G6PC3	gain	148	0.2368	STES
GYS1	gain	152	0.2432	STES
GYS2	gain	178	0.2848	STES
HNF4A	gain	408	0.6528	STES
IRS2	gain	223	0.3568	STES
IRS4	gain	131	0.2096	STES
LEP	gain	201	0.3216	STES
LIPE	gain	133	0.2128	STES
PFKFB2	gain	218	0.3488	STES
PFKFB3	gain	157	0.2512	STES
PFKP	gain	153	0.2448	STES
PIK3CA	gain	280	0.448	STES
PIK3CB	gain	227	0.3632	STES
PPP2CB	gain	199	0.3184	STES
PPP2R1A	gain	149	0.2384	STES
PPP2R2A	gain	185	0.296	STES
PPP2R3A	gain	217	0.3472	STES
PPP2R5A	gain	215	0.344	STES
PPP2R5B	gain	140	0.224	STES
PPP2R5D	gain	182	0.2912	STES
PRKAA1	gain	214	0.3424	STES
PRKAB1	gain	135	0.216	STES
PRKAB2	gain	210	0.336	STES
PRKAG2	gain	191	0.3056	STES
RAB10	gain	159	0.2544	STES
RAB14	gain	157	0.2512	STES
RAB2A	gain	348	0.5568	STES
RHEB	gain	193	0.3088	STES
RPS6KB1	gain	165	0.264	STES
RPS6KB2	gain	166	0.2656	STES
RPTOR	gain	155	0.248	STES
STRADA	gain	165	0.264	STES
TSC1	gain	169	0.2704	STES
ULK1	gain	130	0.208	STES
ADIPOR1	gain	227	0.42115	UCEC
CRTC2	gain	239	0.443414	UCEC
EIF4EBP1	gain	121	0.22449	UCEC
HNF4A	gain	141	0.261596	UCEC
PFKFB2	gain	223	0.413729	UCEC
PFKFB3	gain	131	0.243043	UCEC
PFKP	gain	128	0.237477	UCEC
PIK3CA	gain	155	0.28757	UCEC
PIK3CB	gain	120	0.222635	UCEC
PPP2R2D	gain	123	0.2282	UCEC
PPP2R3A	gain	114	0.211503	UCEC
PPP2R5A	gain	219	0.406308	UCEC
PRKAB2	gain	223	0.413729	UCEC
RAB10	gain	116	0.215213	UCEC
RAB2A	gain	172	0.319109	UCEC
SIRT1	gain	117	0.217069	UCEC
CAB39	loss	201	0.492647	BLCA
CAB39L	loss	153	0.375	BLCA
CCNA1	loss	113	0.276961	BLCA
CCNA2	loss	159	0.389706	BLCA
EEF2	loss	144	0.352941	BLCA
EEF2K	loss	115	0.281863	BLCA
EIF4EBP1	loss	148	0.362745	BLCA
ELAVL1	loss	131	0.321078	BLCA
FBP1	loss	174	0.426471	BLCA
FBP2	loss	174	0.426471	BLCA
FOXO1	loss	130	0.318627	BLCA
FOXO3	loss	189	0.463235	BLCA
G6PC2	loss	108	0.264706	BLCA
HMGCR	loss	208	0.509804	BLCA
IRS1	loss	199	0.487745	BLCA
MLYCD	loss	112	0.27451	BLCA
PFKFB4	loss	117	0.286765	BLCA
PFKL	loss	86	0.210784	BLCA
PIK3R1	loss	211	0.517157	BLCA
PIK3R2	loss	112	0.27451	BLCA
PPARGC1A	loss	145	0.355392	BLCA
PPP2CA	loss	191	0.468137	BLCA
PPP2CB	loss	239	0.585784	BLCA
PPP2R1B	loss	153	0.375	BLCA
PPP2R2A	loss	246	0.602941	BLCA
PPP2R2B	loss	191	0.468137	BLCA
PPP2R2C	loss	138	0.338235	BLCA
PPP2R2D	loss	157	0.384804	BLCA
PPP2R3C	loss	128	0.313725	BLCA
PPP2R5B	loss	85	0.208333	BLCA
PPP2R5C	loss	120	0.294118	BLCA
PPP2R5D	loss	84	0.205882	BLCA
PPP2R5E	loss	131	0.321078	BLCA
PRKAG3	loss	191	0.468137	BLCA
RAB11B	loss	129	0.316176	BLCA
RAB14	loss	169	0.414216	BLCA
RAB8A	loss	115	0.281863	BLCA
SIRT1	loss	142	0.348039	BLCA
SLC2A4	loss	205	0.502451	BLCA
SREBF1	loss	201	0.492647	BLCA
STK11	loss	146	0.357843	BLCA
STRADB	loss	146	0.357843	BLCA
TBC1D1	loss	140	0.343137	BLCA
TSC1	loss	163	0.39951	BLCA
TSC2	loss	166	0.406863	BLCA
ULK1	loss	89	0.218137	BLCA
ACACA	loss	347	0.321296	BRCA
CAB39	loss	293	0.271296	BRCA
CAB39L	loss	496	0.459259	BRCA
CCNA1	loss	465	0.430556	BRCA
CCNA2	loss	304	0.281481	BRCA
EEF2	loss	314	0.290741	BRCA
EIF4EBP1	loss	270	0.25	BRCA
ELAVL1	loss	266	0.246296	BRCA
FBP1	loss	302	0.27963	BRCA
FBP2	loss	302	0.27963	BRCA
FOXO1	loss	487	0.450926	BRCA
FOXO3	loss	350	0.324074	BRCA
G6PC	loss	367	0.339815	BRCA
G6PC2	loss	231	0.213889	BRCA
G6PC3	loss	364	0.337037	BRCA
HMGCR	loss	292	0.27037	BRCA
IRS1	loss	285	0.263889	BRCA
IRS2	loss	390	0.361111	BRCA
IRS4	loss	216	0.2	BRCA
LEPR	loss	323	0.299074	BRCA
MLYCD	loss	694	0.642593	BRCA
MTOR	loss	443	0.410185	BRCA
PFKFB4	loss	338	0.312963	BRCA
PIK3CD	loss	438	0.405556	BRCA
PIK3R1	loss	292	0.27037	BRCA
PIK3R3	loss	306	0.283333	BRCA
PPARGC1A	loss	358	0.331481	BRCA
PPP2CA	loss	255	0.236111	BRCA
PPP2CB	loss	529	0.489815	BRCA
PPP2R1B	loss	541	0.500926	BRCA
PPP2R2A	loss	579	0.536111	BRCA
PPP2R2B	loss	237	0.219444	BRCA
PPP2R2C	loss	355	0.328704	BRCA
PPP2R2D	loss	312	0.288889	BRCA
PPP2R3C	loss	237	0.219444	BRCA
PPP2R5B	loss	229	0.212037	BRCA
PPP2R5C	loss	310	0.287037	BRCA
PPP2R5E	loss	328	0.303704	BRCA
PRKAA2	loss	307	0.284259	BRCA
PRKAG3	loss	264	0.244444	BRCA
RAB11B	loss	256	0.237037	BRCA
RAB14	loss	288	0.266667	BRCA
SIRT1	loss	231	0.213889	BRCA
SLC2A4	loss	656	0.607407	BRCA
SREBF1	loss	585	0.541667	BRCA
STK11	loss	365	0.337963	BRCA
STRADB	loss	236	0.218519	BRCA
TBC1D1	loss	336	0.311111	BRCA
TSC1	loss	290	0.268519	BRCA
CAB39	loss	126	0.427119	CESC
CAB39L	loss	118	0.4	CESC
CCNA1	loss	108	0.366102	CESC
CCNA2	loss	99	0.335593	CESC
EEF2	loss	101	0.342373	CESC
EIF4EBP1	loss	62	0.210169	CESC
ELAVL1	loss	90	0.305085	CESC
FOXO1	loss	116	0.39322	CESC
FOXO3	loss	80	0.271186	CESC
HMGCR	loss	71	0.240678	CESC
IRS1	loss	126	0.427119	CESC
IRS2	loss	65	0.220339	CESC
PFKFB1	loss	67	0.227119	CESC
PFKFB3	loss	64	0.216949	CESC
PFKFB4	loss	117	0.39661	CESC
PFKP	loss	66	0.223729	CESC
PIK3R1	loss	73	0.247458	CESC
PIK3R2	loss	71	0.240678	CESC
PPARGC1A	loss	134	0.454237	CESC
PPP2CA	loss	67	0.227119	CESC
PPP2CB	loss	90	0.305085	CESC
PPP2R1B	loss	159	0.538983	CESC
PPP2R2A	loss	93	0.315254	CESC
PPP2R2B	loss	63	0.213559	CESC
PPP2R2C	loss	126	0.427119	CESC
PPP2R2D	loss	84	0.284746	CESC
PPP2R5B	loss	62	0.210169	CESC
PRKAG2	loss	60	0.20339	CESC
PRKAG3	loss	116	0.39322	CESC
RAB11B	loss	87	0.294915	CESC
RAB8A	loss	71	0.240678	CESC
RHEB	loss	60	0.20339	CESC
RPS6KB2	loss	65	0.220339	CESC
SIRT1	loss	73	0.247458	CESC
SLC2A4	loss	105	0.355932	CESC
SREBF1	loss	100	0.338983	CESC
STK11	loss	106	0.359322	CESC
STRADB	loss	80	0.271186	CESC
TBC1D1	loss	128	0.433898	CESC
ACACB	loss	8	0.222222	CHOL
CAB39L	loss	16	0.444444	CHOL
CCNA1	loss	17	0.472222	CHOL
CCNA2	loss	16	0.444444	CHOL
EIF4EBP1	loss	12	0.333333	CHOL
FBP1	loss	19	0.527778	CHOL
FBP2	loss	19	0.527778	CHOL
FOXO1	loss	17	0.472222	CHOL
FOXO3	loss	24	0.666667	CHOL
HMGCR	loss	8	0.222222	CHOL
IRS2	loss	14	0.388889	CHOL
IRS4	loss	16	0.444444	CHOL
MTOR	loss	29	0.805556	CHOL
PFKFB1	loss	17	0.472222	CHOL
PFKFB4	loss	30	0.833333	CHOL
PFKL	loss	15	0.416667	CHOL
PIK3CD	loss	29	0.805556	CHOL
PIK3R1	loss	8	0.222222	CHOL
PIK3R3	loss	10	0.277778	CHOL
PPP2CB	loss	14	0.388889	CHOL
PPP2R1B	loss	12	0.333333	CHOL
PPP2R2A	loss	15	0.416667	CHOL
PPP2R2D	loss	9	0.25	CHOL
PPP2R3C	loss	14	0.388889	CHOL
PPP2R5B	loss	9	0.25	CHOL
PPP2R5C	loss	20	0.555556	CHOL
PPP2R5E	loss	20	0.555556	CHOL
PRKAA2	loss	10	0.277778	CHOL
RAB14	loss	18	0.5	CHOL
SLC2A4	loss	13	0.361111	CHOL
SREBF1	loss	10	0.277778	CHOL
TBC1D1	loss	9	0.25	CHOL
TSC1	loss	18	0.5	CHOL
CCNA2	loss	140	0.310421	COAD
EIF4EBP1	loss	99	0.219512	COAD
HMGCR	loss	106	0.235033	COAD
LEPR	loss	129	0.286031	COAD
MTOR	loss	145	0.321508	COAD
PFKL	loss	134	0.297118	COAD
PIK3CD	loss	150	0.332594	COAD
PIK3R1	loss	113	0.250554	COAD
PIK3R3	loss	111	0.24612	COAD
PPARGC1A	loss	141	0.312639	COAD
PPP2CA	loss	99	0.219512	COAD
PPP2CB	loss	181	0.40133	COAD
PPP2R2A	loss	197	0.436807	COAD
PPP2R2B	loss	91	0.201774	COAD
PPP2R2C	loss	139	0.308204	COAD
PPP2R2D	loss	103	0.228381	COAD
PPP2R3C	loss	143	0.317073	COAD
PPP2R5C	loss	149	0.330377	COAD
PPP2R5E	loss	147	0.325942	COAD
PRKAA2	loss	125	0.277162	COAD
SLC2A4	loss	252	0.558758	COAD
SREBF1	loss	246	0.545455	COAD
TBC1D1	loss	137	0.303769	COAD
ACACB	loss	43	0.233696	ESCA
ADIPOR2	loss	38	0.206522	ESCA
AKT1S1	loss	51	0.277174	ESCA
CAB39	loss	44	0.23913	ESCA
CAB39L	loss	68	0.369565	ESCA
CAMKK2	loss	44	0.23913	ESCA
CCNA1	loss	72	0.391304	ESCA
CCNA2	loss	91	0.494565	ESCA
CFTR	loss	50	0.271739	ESCA
EEF2	loss	88	0.478261	ESCA
EEF2K	loss	53	0.288043	ESCA
EIF4EBP1	loss	52	0.282609	ESCA
ELAVL1	loss	88	0.478261	ESCA
FASN	loss	37	0.201087	ESCA
FBP1	loss	58	0.315217	ESCA
FBP2	loss	58	0.315217	ESCA
FOXO1	loss	68	0.369565	ESCA
FOXO3	loss	50	0.271739	ESCA
GYS1	loss	48	0.26087	ESCA
HMGCR	loss	112	0.608696	ESCA
IRS1	loss	42	0.228261	ESCA
IRS2	loss	64	0.347826	ESCA
LEP	loss	61	0.331522	ESCA
LEPR	loss	57	0.309783	ESCA
LIPE	loss	50	0.271739	ESCA
MLYCD	loss	62	0.336957	ESCA
MTOR	loss	64	0.347826	ESCA
PFKFB1	loss	57	0.309783	ESCA
PFKFB3	loss	50	0.271739	ESCA
PFKFB4	loss	121	0.657609	ESCA
PFKL	loss	111	0.603261	ESCA
PFKM	loss	41	0.222826	ESCA
PFKP	loss	51	0.277174	ESCA
PIK3CD	loss	66	0.358696	ESCA
PIK3R1	loss	112	0.608696	ESCA
PIK3R2	loss	63	0.342391	ESCA
PIK3R3	loss	50	0.271739	ESCA
PPARGC1A	loss	104	0.565217	ESCA
PPP2CA	loss	95	0.516304	ESCA
PPP2CB	loss	80	0.434783	ESCA
PPP2R1A	loss	55	0.298913	ESCA
PPP2R1B	loss	75	0.407609	ESCA
PPP2R2A	loss	86	0.467391	ESCA
PPP2R2B	loss	91	0.494565	ESCA
PPP2R2C	loss	103	0.559783	ESCA
PPP2R2D	loss	53	0.288043	ESCA
PPP2R3C	loss	48	0.26087	ESCA
PPP2R5C	loss	56	0.304348	ESCA
PPP2R5E	loss	46	0.25	ESCA
PRKAA2	loss	54	0.293478	ESCA
PRKAB1	loss	44	0.23913	ESCA
PRKAG1	loss	42	0.228261	ESCA
PRKAG2	loss	65	0.353261	ESCA
PRKAG3	loss	43	0.233696	ESCA
RAB11B	loss	86	0.467391	ESCA
RAB14	loss	57	0.309783	ESCA
RAB8A	loss	61	0.331522	ESCA
RHEB	loss	64	0.347826	ESCA
SIRT1	loss	50	0.271739	ESCA
SLC2A4	loss	85	0.461957	ESCA
SREBF1	loss	83	0.451087	ESCA
STK11	loss	96	0.521739	ESCA
TBC1D1	loss	100	0.543478	ESCA
TSC1	loss	55	0.298913	ESCA
TSC2	loss	62	0.336957	ESCA
ULK1	loss	47	0.255435	ESCA
CAB39L	loss	246	0.426343	GBM
CCNA1	loss	219	0.379549	GBM
FOXO1	loss	225	0.389948	GBM
FOXO3	loss	142	0.246101	GBM
IRS2	loss	169	0.292894	GBM
PFKFB3	loss	471	0.816291	GBM
PFKP	loss	467	0.809359	GBM
PPP2R2D	loss	515	0.892548	GBM
PPP2R3C	loss	167	0.289428	GBM
PPP2R5C	loss	161	0.279029	GBM
PPP2R5E	loss	172	0.298094	GBM
SIRT1	loss	504	0.873484	GBM
AKT1S1	loss	357	0.327523	GBMLGG
CAB39L	loss	390	0.357798	GBMLGG
CCNA1	loss	354	0.324771	GBMLGG
FOXO1	loss	360	0.330275	GBMLGG
GYS1	loss	355	0.325688	GBMLGG
IRS2	loss	271	0.248624	GBMLGG
LIPE	loss	318	0.291743	GBMLGG
MTOR	loss	272	0.249541	GBMLGG
PFKFB3	loss	554	0.508257	GBMLGG
PFKP	loss	550	0.504587	GBMLGG
PIK3CD	loss	316	0.289908	GBMLGG
PPP2R1A	loss	364	0.333945	GBMLGG
PPP2R2D	loss	666	0.611009	GBMLGG
PPP2R3C	loss	235	0.215596	GBMLGG
PPP2R5C	loss	268	0.245872	GBMLGG
PPP2R5E	loss	292	0.26789	GBMLGG
SIRT1	loss	605	0.555046	GBMLGG
CAB39	loss	154	0.295019	HNSC
CAB39L	loss	214	0.409962	HNSC
CCNA1	loss	230	0.440613	HNSC
CCNA2	loss	155	0.296935	HNSC
EEF2	loss	154	0.295019	HNSC
EIF4EBP1	loss	183	0.350575	HNSC
ELAVL1	loss	141	0.270115	HNSC
FOXO1	loss	226	0.43295	HNSC
HMGCR	loss	217	0.415709	HNSC
IRS1	loss	152	0.291188	HNSC
IRS2	loss	146	0.279693	HNSC
LEP	loss	112	0.214559	HNSC
PFKFB1	loss	127	0.243295	HNSC
PFKFB3	loss	163	0.312261	HNSC
PFKFB4	loss	376	0.720307	HNSC
PFKL	loss	205	0.39272	HNSC
PFKP	loss	167	0.319923	HNSC
PIK3R1	loss	214	0.409962	HNSC
PIK3R2	loss	106	0.203065	HNSC
PPARGC1A	loss	206	0.394636	HNSC
PPP2CA	loss	204	0.390805	HNSC
PPP2CB	loss	246	0.471264	HNSC
PPP2R1B	loss	246	0.471264	HNSC
PPP2R2A	loss	265	0.507663	HNSC
PPP2R2B	loss	201	0.385057	HNSC
PPP2R2C	loss	209	0.400383	HNSC
PPP2R2D	loss	124	0.237548	HNSC
PRKAG2	loss	133	0.254789	HNSC
PRKAG3	loss	147	0.281609	HNSC
RAB11B	loss	137	0.262452	HNSC
RHEB	loss	131	0.250958	HNSC
SIRT1	loss	124	0.237548	HNSC
SLC2A4	loss	125	0.239464	HNSC
STK11	loss	176	0.337165	HNSC
STRADB	loss	106	0.203065	HNSC
TBC1D1	loss	195	0.373563	HNSC
ACACA	loss	50	0.757576	KICH
ADIPOR1	loss	51	0.772727	KICH
CAB39	loss	49	0.742424	KICH
CAB39L	loss	44	0.666667	KICH
CCNA1	loss	44	0.666667	KICH
CRTC2	loss	50	0.757576	KICH
FASN	loss	48	0.727273	KICH
FOXO1	loss	44	0.666667	KICH
FOXO3	loss	51	0.772727	KICH
G6PC	loss	50	0.757576	KICH
G6PC2	loss	46	0.69697	KICH
G6PC3	loss	50	0.757576	KICH
IRS1	loss	49	0.742424	KICH
IRS2	loss	44	0.666667	KICH
IRS4	loss	39	0.590909	KICH
LEPR	loss	53	0.80303	KICH
MTOR	loss	53	0.80303	KICH
PFKFB1	loss	39	0.590909	KICH
PFKFB2	loss	51	0.772727	KICH
PFKFB3	loss	48	0.727273	KICH
PFKL	loss	35	0.530303	KICH
PFKP	loss	48	0.727273	KICH
PIK3CD	loss	53	0.80303	KICH
PIK3R3	loss	53	0.80303	KICH
PPP2R2D	loss	49	0.742424	KICH
PPP2R5A	loss	51	0.772727	KICH
PPP2R5D	loss	51	0.772727	KICH
PRKAA2	loss	53	0.80303	KICH
PRKAB2	loss	52	0.787879	KICH
PRKAG3	loss	48	0.727273	KICH
RAB10	loss	46	0.69697	KICH
RPS6KB1	loss	50	0.757576	KICH
RPTOR	loss	48	0.727273	KICH
SIRT1	loss	48	0.727273	KICH
SLC2A4	loss	50	0.757576	KICH
SREBF1	loss	50	0.757576	KICH
STRADA	loss	50	0.757576	KICH
STRADB	loss	47	0.712121	KICH
FBP1	loss	193	0.218821	KIPAN
FBP2	loss	193	0.218821	KIPAN
FOXO3	loss	224	0.253968	KIPAN
MTOR	loss	206	0.23356	KIPAN
PFKFB4	loss	501	0.568027	KIPAN
PIK3CD	loss	207	0.234694	KIPAN
PPP2R2A	loss	182	0.206349	KIPAN
PPP2R3C	loss	265	0.300454	KIPAN
PPP2R5C	loss	283	0.320862	KIPAN
PPP2R5E	loss	280	0.31746	KIPAN
RAB14	loss	193	0.218821	KIPAN
TSC1	loss	202	0.229025	KIPAN
EIF4EBP1	loss	135	0.255682	KIRC
FBP1	loss	149	0.282197	KIRC
FBP2	loss	149	0.282197	KIRC
FOXO3	loss	145	0.274621	KIRC
PFKFB4	loss	466	0.882576	KIRC
PPP2CB	loss	148	0.280303	KIRC
PPP2R2A	loss	154	0.291667	KIRC
PPP2R3C	loss	213	0.403409	KIRC
PPP2R5C	loss	229	0.433712	KIRC
PPP2R5E	loss	226	0.42803	KIRC
RAB14	loss	150	0.284091	KIRC
TSC1	loss	156	0.295455	KIRC
ADIPOR2	loss	74	0.2	LIHC
CAB39L	loss	179	0.483784	LIHC
CCNA1	loss	154	0.416216	LIHC
CCNA2	loss	161	0.435135	LIHC
EEF2	loss	88	0.237838	LIHC
EEF2K	loss	99	0.267568	LIHC
EIF4EBP1	loss	212	0.572973	LIHC
ELAVL1	loss	85	0.22973	LIHC
FBP1	loss	114	0.308108	LIHC
FBP2	loss	115	0.310811	LIHC
FOXO1	loss	161	0.435135	LIHC
FOXO3	loss	127	0.343243	LIHC
GYS2	loss	74	0.2	LIHC
IRS2	loss	87	0.235135	LIHC
LEPR	loss	92	0.248649	LIHC
MLYCD	loss	160	0.432432	LIHC
MTOR	loss	150	0.405405	LIHC
PFKFB1	loss	97	0.262162	LIHC
PFKL	loss	113	0.305405	LIHC
PIK3CD	loss	151	0.408108	LIHC
PIK3R3	loss	103	0.278378	LIHC
PPARGC1A	loss	89	0.240541	LIHC
PPP2CB	loss	249	0.672973	LIHC
PPP2R1B	loss	91	0.245946	LIHC
PPP2R2A	loss	260	0.702703	LIHC
PPP2R2C	loss	86	0.232432	LIHC
PPP2R2D	loss	103	0.278378	LIHC
PPP2R3C	loss	88	0.237838	LIHC
PPP2R5C	loss	132	0.356757	LIHC
PPP2R5E	loss	124	0.335135	LIHC
PRKAA2	loss	95	0.256757	LIHC
RAB11B	loss	86	0.232432	LIHC
RAB14	loss	117	0.316216	LIHC
SIRT1	loss	80	0.216216	LIHC
SLC2A4	loss	221	0.597297	LIHC
SREBF1	loss	171	0.462162	LIHC
STK11	loss	91	0.245946	LIHC
TBC1D1	loss	80	0.216216	LIHC
TSC1	loss	106	0.286486	LIHC
TSC2	loss	107	0.289189	LIHC
ACACB	loss	122	0.236434	LUAD
ADIPOR2	loss	127	0.246124	LUAD
AKT1S1	loss	188	0.364341	LUAD
CAB39L	loss	278	0.53876	LUAD
CAMKK2	loss	126	0.244186	LUAD
CCNA1	loss	291	0.563953	LUAD
CCNA2	loss	168	0.325581	LUAD
EEF2	loss	280	0.542636	LUAD
EIF4EBP1	loss	178	0.344961	LUAD
ELAVL1	loss	277	0.536822	LUAD
FBP1	loss	250	0.484496	LUAD
FBP2	loss	250	0.484496	LUAD
FOXO1	loss	291	0.563953	LUAD
FOXO3	loss	262	0.507752	LUAD
GYS1	loss	191	0.370155	LUAD
GYS2	loss	117	0.226744	LUAD
HMGCR	loss	205	0.397287	LUAD
IRS2	loss	229	0.443798	LUAD
LEPR	loss	124	0.24031	LUAD
LIPE	loss	152	0.294574	LUAD
MLYCD	loss	177	0.343023	LUAD
MTOR	loss	117	0.226744	LUAD
PFKFB3	loss	122	0.236434	LUAD
PFKFB4	loss	246	0.476744	LUAD
PFKL	loss	174	0.337209	LUAD
PFKP	loss	126	0.244186	LUAD
PIK3CA	loss	121	0.234496	LUAD
PIK3CB	loss	117	0.226744	LUAD
PIK3CD	loss	115	0.222868	LUAD
PIK3R1	loss	201	0.389535	LUAD
PIK3R2	loss	241	0.467054	LUAD
PPARGC1A	loss	117	0.226744	LUAD
PPP2CA	loss	211	0.408915	LUAD
PPP2CB	loss	258	0.5	LUAD
PPP2R1A	loss	183	0.354651	LUAD
PPP2R1B	loss	119	0.23062	LUAD
PPP2R2A	loss	265	0.513566	LUAD
PPP2R2B	loss	185	0.358527	LUAD
PPP2R2C	loss	129	0.25	LUAD
PPP2R2D	loss	147	0.284884	LUAD
PPP2R3A	loss	119	0.23062	LUAD
PPP2R5C	loss	145	0.281008	LUAD
PPP2R5E	loss	132	0.255814	LUAD
PRKAA2	loss	116	0.224806	LUAD
PRKAB1	loss	123	0.238372	LUAD
RAB11B	loss	274	0.531008	LUAD
RAB14	loss	225	0.436047	LUAD
RAB8A	loss	255	0.494186	LUAD
SIRT1	loss	132	0.255814	LUAD
SLC2A4	loss	272	0.527132	LUAD
SREBF1	loss	233	0.45155	LUAD
STK11	loss	276	0.534884	LUAD
TBC1D1	loss	114	0.22093	LUAD
TSC1	loss	225	0.436047	LUAD
ULK1	loss	132	0.255814	LUAD
ACACA	loss	126	0.251497	LUSC
AKT1S1	loss	137	0.273453	LUSC
CAB39	loss	151	0.301397	LUSC
CAB39L	loss	343	0.684631	LUSC
CCNA1	loss	341	0.680639	LUSC
CCNA2	loss	305	0.608782	LUSC
EEF2	loss	219	0.437126	LUSC
EEF2K	loss	151	0.301397	LUSC
EIF4EBP1	loss	145	0.289421	LUSC
ELAVL1	loss	208	0.41517	LUSC
FBP1	loss	229	0.457086	LUSC
FBP2	loss	229	0.457086	LUSC
FOXO1	loss	342	0.682635	LUSC
FOXO3	loss	130	0.259481	LUSC
G6PC	loss	112	0.223553	LUSC
G6PC3	loss	105	0.209581	LUSC
GYS1	loss	141	0.281437	LUSC
HMGCR	loss	389	0.776447	LUSC
IRS1	loss	153	0.305389	LUSC
IRS2	loss	274	0.546906	LUSC
IRS4	loss	103	0.205589	LUSC
LEPR	loss	194	0.387226	LUSC
LIPE	loss	121	0.241517	LUSC
MLYCD	loss	213	0.42515	LUSC
MTOR	loss	223	0.44511	LUSC
PFKFB1	loss	134	0.267465	LUSC
PFKFB3	loss	212	0.423154	LUSC
PFKFB4	loss	433	0.864271	LUSC
PFKL	loss	283	0.56487	LUSC
PFKP	loss	218	0.43513	LUSC
PIK3CD	loss	220	0.439122	LUSC
PIK3R1	loss	387	0.772455	LUSC
PIK3R2	loss	156	0.311377	LUSC
PIK3R3	loss	170	0.339321	LUSC
PPARGC1A	loss	317	0.632735	LUSC
PPP2CA	loss	383	0.764471	LUSC
PPP2CB	loss	317	0.632735	LUSC
PPP2R1A	loss	133	0.265469	LUSC
PPP2R1B	loss	175	0.349301	LUSC
PPP2R2A	loss	330	0.658683	LUSC
PPP2R2B	loss	372	0.742515	LUSC
PPP2R2C	loss	306	0.610778	LUSC
PPP2R2D	loss	248	0.49501	LUSC
PPP2R3C	loss	171	0.341317	LUSC
PPP2R5B	loss	101	0.201597	LUSC
PPP2R5C	loss	159	0.317365	LUSC
PPP2R5E	loss	186	0.371257	LUSC
PRKAA2	loss	185	0.369261	LUSC
PRKAG3	loss	148	0.295409	LUSC
RAB11B	loss	202	0.403194	LUSC
RAB14	loss	230	0.459082	LUSC
RAB8A	loss	169	0.337325	LUSC
SIRT1	loss	222	0.443114	LUSC
SLC2A4	loss	315	0.628743	LUSC
SREBF1	loss	291	0.580838	LUSC
STK11	loss	234	0.467066	LUSC
TBC1D1	loss	311	0.620758	LUSC
TSC1	loss	231	0.461078	LUSC
TSC2	loss	186	0.371257	LUSC
ACACB	loss	41	0.222826	PAAD
CAMKK2	loss	41	0.222826	PAAD
EIF4EBP1	loss	42	0.228261	PAAD
FASN	loss	39	0.211957	PAAD
FBP1	loss	46	0.25	PAAD
FBP2	loss	46	0.25	PAAD
FOXO3	loss	86	0.467391	PAAD
LEPR	loss	45	0.244565	PAAD
MTOR	loss	55	0.298913	PAAD
PFKFB3	loss	39	0.211957	PAAD
PFKFB4	loss	49	0.266304	PAAD
PFKL	loss	59	0.320652	PAAD
PFKP	loss	40	0.217391	PAAD
PIK3CD	loss	56	0.304348	PAAD
PIK3R3	loss	44	0.23913	PAAD
PPP2CB	loss	55	0.298913	PAAD
PPP2R2A	loss	57	0.309783	PAAD
PPP2R5D	loss	56	0.304348	PAAD
PRKAA2	loss	48	0.26087	PAAD
PRKAB1	loss	42	0.228261	PAAD
RAB14	loss	47	0.255435	PAAD
RPS6KB1	loss	45	0.244565	PAAD
RPTOR	loss	39	0.211957	PAAD
SLC2A4	loss	90	0.48913	PAAD
SREBF1	loss	79	0.429348	PAAD
STRADA	loss	40	0.217391	PAAD
TSC1	loss	46	0.25	PAAD
ULK1	loss	43	0.233696	PAAD
ACACA	loss	65	0.252918	SARC
ACACB	loss	64	0.249027	SARC
ADIPOR1	loss	62	0.241245	SARC
ADIPOR2	loss	75	0.291829	SARC
AKT1S1	loss	83	0.322957	SARC
CAB39	loss	103	0.400778	SARC
CAB39L	loss	178	0.692607	SARC
CAMKK2	loss	62	0.241245	SARC
CCNA1	loss	144	0.560311	SARC
CCNA2	loss	61	0.237354	SARC
EEF2K	loss	60	0.233463	SARC
FASN	loss	62	0.241245	SARC
FOXO1	loss	150	0.583658	SARC
FOXO3	loss	70	0.272374	SARC
G6PC	loss	63	0.245136	SARC
G6PC2	loss	72	0.280156	SARC
G6PC3	loss	55	0.214008	SARC
GYS1	loss	85	0.330739	SARC
GYS2	loss	67	0.2607	SARC
IRS1	loss	90	0.350195	SARC
IRS2	loss	103	0.400778	SARC
IRS4	loss	123	0.478599	SARC
LIPE	loss	74	0.287938	SARC
MLYCD	loss	132	0.513619	SARC
MTOR	loss	53	0.206226	SARC
PFKFB1	loss	52	0.202335	SARC
PFKFB2	loss	75	0.291829	SARC
PFKFB3	loss	116	0.451362	SARC
PFKFB4	loss	63	0.245136	SARC
PFKL	loss	63	0.245136	SARC
PFKM	loss	67	0.2607	SARC
PFKP	loss	121	0.470817	SARC
PIK3CA	loss	52	0.202335	SARC
PIK3CD	loss	55	0.214008	SARC
PPP2CB	loss	63	0.245136	SARC
PPP2R1A	loss	84	0.326848	SARC
PPP2R1B	loss	119	0.463035	SARC
PPP2R2A	loss	66	0.256809	SARC
PPP2R2D	loss	125	0.486381	SARC
PPP2R5A	loss	82	0.319066	SARC
PPP2R5B	loss	65	0.252918	SARC
PPP2R5C	loss	61	0.237354	SARC
PPP2R5D	loss	57	0.22179	SARC
PPP2R5E	loss	79	0.307393	SARC
PRKAB1	loss	61	0.237354	SARC
PRKAG1	loss	69	0.268482	SARC
PRKAG2	loss	58	0.225681	SARC
PRKAG3	loss	86	0.33463	SARC
RAB10	loss	91	0.354086	SARC
RHEB	loss	58	0.225681	SARC
RPS6KB2	loss	66	0.256809	SARC
SIRT1	loss	141	0.548638	SARC
SLC2A4	loss	113	0.439689	SARC
STK11	loss	59	0.229572	SARC
STRADB	loss	76	0.29572	SARC
TSC1	loss	62	0.241245	SARC
TSC2	loss	55	0.214008	SARC
ULK1	loss	64	0.249027	SARC
CCNA2	loss	168	0.380952	STAD
EEF2	loss	164	0.371882	STAD
EIF4EBP1	loss	107	0.24263	STAD
ELAVL1	loss	155	0.351474	STAD
FBP1	loss	106	0.240363	STAD
FBP2	loss	106	0.240363	STAD
HMGCR	loss	162	0.367347	STAD
MLYCD	loss	123	0.278912	STAD
MTOR	loss	98	0.222222	STAD
PFKFB4	loss	149	0.337868	STAD
PFKL	loss	192	0.435374	STAD
PIK3CD	loss	97	0.219955	STAD
PIK3R1	loss	168	0.380952	STAD
PIK3R2	loss	119	0.269841	STAD
PPARGC1A	loss	164	0.371882	STAD
PPP2CA	loss	150	0.340136	STAD
PPP2CB	loss	128	0.290249	STAD
PPP2R1B	loss	92	0.208617	STAD
PPP2R2A	loss	134	0.303855	STAD
PPP2R2B	loss	132	0.29932	STAD
PPP2R2C	loss	163	0.369615	STAD
PPP2R3C	loss	96	0.217687	STAD
PPP2R5C	loss	132	0.29932	STAD
PPP2R5E	loss	126	0.285714	STAD
PRKAG2	loss	90	0.204082	STAD
RAB11B	loss	152	0.344671	STAD
RAB14	loss	89	0.201814	STAD
RAB8A	loss	120	0.272109	STAD
SLC2A4	loss	178	0.403628	STAD
SREBF1	loss	169	0.38322	STAD
STK11	loss	155	0.351474	STAD
TBC1D1	loss	157	0.356009	STAD
TSC2	loss	108	0.244898	STAD
CCNA2	loss	259	0.4144	STES
EEF2	loss	252	0.4032	STES
EEF2K	loss	140	0.224	STES
EIF4EBP1	loss	159	0.2544	STES
ELAVL1	loss	243	0.3888	STES
FBP1	loss	164	0.2624	STES
FBP2	loss	164	0.2624	STES
FOXO3	loss	131	0.2096	STES
HMGCR	loss	274	0.4384	STES
LEP	loss	132	0.2112	STES
LEPR	loss	137	0.2192	STES
LIPE	loss	130	0.208	STES
MLYCD	loss	185	0.296	STES
MTOR	loss	162	0.2592	STES
PFKFB4	loss	270	0.432	STES
PFKL	loss	303	0.4848	STES
PIK3CD	loss	163	0.2608	STES
PIK3R1	loss	280	0.448	STES
PIK3R2	loss	182	0.2912	STES
PIK3R3	loss	130	0.208	STES
PPARGC1A	loss	268	0.4288	STES
PPP2CA	loss	245	0.392	STES
PPP2CB	loss	208	0.3328	STES
PPP2R1A	loss	127	0.2032	STES
PPP2R1B	loss	167	0.2672	STES
PPP2R2A	loss	220	0.352	STES
PPP2R2B	loss	223	0.3568	STES
PPP2R2C	loss	266	0.4256	STES
PPP2R2D	loss	139	0.2224	STES
PPP2R3C	loss	144	0.2304	STES
PPP2R5C	loss	188	0.3008	STES
PPP2R5E	loss	172	0.2752	STES
PRKAA2	loss	138	0.2208	STES
PRKAG2	loss	155	0.248	STES
RAB11B	loss	238	0.3808	STES
RAB14	loss	146	0.2336	STES
RAB8A	loss	181	0.2896	STES
RHEB	loss	152	0.2432	STES
SLC2A4	loss	263	0.4208	STES
SREBF1	loss	252	0.4032	STES
STK11	loss	251	0.4016	STES
TBC1D1	loss	257	0.4112	STES
TSC1	loss	138	0.2208	STES
TSC2	loss	170	0.272	STES
ACACA	loss	108	0.200371	UCEC
EEF2	loss	157	0.29128	UCEC
ELAVL1	loss	119	0.220779	UCEC
FBP1	loss	136	0.252319	UCEC
FBP2	loss	136	0.252319	UCEC
G6PC	loss	114	0.211503	UCEC
HMGCR	loss	109	0.202226	UCEC
MLYCD	loss	165	0.306122	UCEC
PIK3R1	loss	111	0.205937	UCEC
PPP2R2A	loss	117	0.217069	UCEC
RAB14	loss	130	0.241187	UCEC
SLC2A4	loss	127	0.235622	UCEC
SREBF1	loss	128	0.237477	UCEC
STK11	loss	150	0.278293	UCEC
TSC1	loss	132	0.244898	UCEC
