# Supplementary material for: An integrative pan-cancer investigation reveals common genetic and transcriptional alterations of AMPK pathway genes as important predictors of clinical outcomes across major cancer types
Source: BMC Cancer. 2020 Aug 17;20:773. doi: 10.1186/s12885-020-07286-2 (PMC7433212; doi:10.1186/s12885-020-07286-2)
Supplement: Supplementary file 5 — Additional file 5. Univariate and multivariate Cox proportional hazards regression analyses. [file 12885_2020_7286_MOESM5_ESM.xlsx]

## Sheet: Sheet1
Additional file 5. Univariate and multivariate Cox proportional hazards regression analyses.
	Hazard Ratio (95% CI)	P-value
Breast	Univariate
Q4 vs. Q1	0.397 (0.217 - 0.726)	0.0028
	Multivariate
Q4 vs. Q1	0.403 (0.216 - 0.753)	0.0043
TNM staging	1.998 (1.338 - 2.984)	0.0007
Glioma	Univariate
Q4 vs. Q1	0.430 (0.298 - 0.621)	P < 0.0001
Sarcoma	Univariate
Q4 vs. Q1	0.379 (0.152 - 0.848)	0.021
Stomach	Univariate
Q4 vs. Q1	1.825 (1.026 - 3.276)	0.034
	Multivariate
Q4 vs. Q1	1.835 (1.013 - 3.354)	0.038
TNM staging	1.648 (1.119 - 2.428)	0.012
Significant P values are marked in bold.
