# Supplementary material for: An integrative pan-cancer investigation reveals common genetic and transcriptional alterations of AMPK pathway genes as important predictors of clinical outcomes across major cancer types
Source: BMC Cancer. 2020 Aug 17;20:773. doi: 10.1186/s12885-020-07286-2 (PMC7433212; doi:10.1186/s12885-020-07286-2)
Supplement: Supplementary file 6 — Additional file 6. Differentially expressed genes between patients separated by the 24-AMPK-gene set into 4th and 1st quartiles. [file 12885_2020_7286_MOESM6_ESM.xlsx]

## Sheet: Sheet1
Additional file 6. Differentially expressed genes between patients separated by the 24-AMPK-gene set into 4th and 1st quartiles.
Entrez ID	Log2 fold change	P value	Cancer	Gene Symbol
23532	2.19748	1.43e-08	Breast	PRAME
768	2.06355	3.79e-11	Breast	CA9
81569	2.05962	2.51e-16	Breast	ACTL8
332	1.93382	1.26e-45	Breast	BIRC5
9212	1.85961	1.35e-42	Breast	AURKB
9383	1.80784	7.81e-15	Breast	None
4605	1.78382	4.82e-31	Breast	MYBL2
11065	1.74264	1.98e-39	Breast	UBE2C
7425	1.72048	1.73e-17	Breast	VGF
84072	1.68918	9.83e-10	Breast	HORMAD1
8318	1.66196	5.76e-40	Breast	CDC45
10024	1.65307	3.02e-40	Breast	TROAP
9088	1.64005	1.54e-41	Breast	PKMYT1
1058	1.63041	7.48e-33	Breast	CENPA
1869	1.62989	2.51e-52	Breast	E2F1
100271831	1.61369	2.86e-13	Breast	None
83461	1.60166	1.68e-44	Breast	CDCA3
3195	1.58626	3.38e-10	Breast	TLX1
57116	1.58543	1.04e-23	Breast	ZNF695
10232	1.57083	9.29e-07	Breast	MSLN
146909	1.56647	1.15e-34	Breast	KIF18B
991	1.55958	6.6e-34	Breast	CDC20
23594	1.55848	2.02e-37	Breast	ORC6
54478	1.55416	7.51e-34	Breast	PIMREG
81620	1.5279	7.32e-43	Breast	CDT1
283248	1.52292	1.53e-18	Breast	RCOR2
7083	1.52014	1.63e-54	Breast	TK1
84057	1.52009	3.39e-29	Breast	MND1
220134	1.51747	3.82e-34	Breast	SKA1
339674	1.50103	1.96e-26	Breast	None
744	-1.5	7.69e-22	Breast	MPPED2
91526	-1.501	4.01e-30	Breast	ANKRD44
115207	-1.50219	5.07e-67	Breast	KCTD12
57091	-1.5031	2.52e-35	Breast	CASS4
117195	-1.5034	2.26e-20	Breast	MRGPRX3
132671	-1.50342	2.72e-23	Breast	SPATA18
148398	-1.50347	2.41e-11	Breast	SAMD11
50486	-1.50356	2.54e-18	Breast	G0S2
55784	-1.50365	2.42e-22	Breast	MCTP2
399948	-1.50366	1.04e-14	Breast	COLCA1
2308	-1.50388	1.38e-79	Breast	FOXO1
100188954	-1.50469	1.45e-19	Breast	None
10309	-1.50534	6.75e-10	Breast	CCNO
26167	-1.50536	8.86e-22	Breast	PCDHB5
388125	-1.5061	1.14e-17	Breast	C2CD4B
54660	-1.50621	1.2e-44	Breast	None
54549	-1.50644	5.09e-15	Breast	SDK2
56477	-1.5072	2.77e-13	Breast	CCL28
135138	-1.50833	3.02e-24	Breast	PACRG
51761	-1.50853	3.37e-16	Breast	ATP8A2
1806	-1.5089	1.72e-47	Breast	DPYD
56103	-1.50898	1.42e-19	Breast	PCDHGB2
1843	-1.51003	5.84e-35	Breast	DUSP1
728656	-1.51077	1.42e-16	Breast	DMRTC1B
1735	-1.51083	5.17e-16	Breast	DIO3
4360	-1.5109	6.04e-22	Breast	MRC1
84441	-1.51125	1.28e-30	Breast	MAML2
80129	-1.51197	1.71e-15	Breast	CCDC170
28999	-1.51341	4.06e-21	Breast	KLF15
285498	-1.51343	2.15e-13	Breast	RNF212
904	-1.51365	1.26e-24	Breast	CCNT1
146057	-1.51377	8.61e-40	Breast	TTBK2
6299	-1.51382	1.78e-22	Breast	SALL1
80000	-1.51517	1.47e-14	Breast	GREB1L
767	-1.51552	8.64e-11	Breast	CA8
56670	-1.51562	8.15e-25	Breast	SUCNR1
65065	-1.51656	5.34e-30	Breast	NBEAL1
6236	-1.51659	2.76e-17	Breast	RRAD
3756	-1.51687	2.08e-12	Breast	KCNH1
131450	-1.51761	3.08e-31	Breast	CD200R1
7103	-1.51793	6.08e-09	Breast	TSPAN8
84302	-1.51949	6.24e-47	Breast	PGAP4
57600	-1.5203	2.86e-36	Breast	FNIP2
119587	-1.52048	4.27e-34	Breast	CPXM2
2675	-1.52166	3.22e-23	Breast	GFRA2
728464	-1.52233	1.55e-36	Breast	METTL24
3751	-1.52254	1.45e-20	Breast	KCND2
4435	-1.52258	5.17e-12	Breast	CITED1
5207	-1.52263	1.24e-20	Breast	PFKFB1
53829	-1.52336	5.19e-36	Breast	P2RY13
7710	-1.52376	1.12e-38	Breast	ZNF154
115677	-1.52429	5.83e-21	Breast	NOSTRIN
4306	-1.52479	1.36e-36	Breast	NR3C2
608	-1.52507	5.26e-14	Breast	TNFRSF17
10114	-1.52616	1.67e-26	Breast	HIPK3
7474	-1.52626	6.53e-27	Breast	WNT5A
9509	-1.52782	7.97e-29	Breast	ADAMTS2
3075	-1.52788	9.85e-47	Breast	CFH
83416	-1.52816	7.54e-12	Breast	FCRL5
10225	-1.53081	1.52e-21	Breast	CD96
23362	-1.53116	1.12e-22	Breast	PSD3
10253	-1.53149	4.5e-45	Breast	SPRY2
26108	-1.53253	6.88e-24	Breast	PYGO1
5069	-1.53293	3.09e-35	Breast	PAPPA
54622	-1.53317	3.37e-56	Breast	ARL15
26040	-1.53367	2.5e-40	Breast	SETBP1
4129	-1.53384	1.23e-12	Breast	MAOB
56134	-1.53566	9.19e-25	Breast	PCDHAC2
2152	-1.53578	1.96e-30	Breast	F3
6285	-1.53631	3.61e-12	Breast	S100B
10395	-1.53847	1.35e-56	Breast	DLC1
79875	-1.53979	7.06e-16	Breast	THSD4
2890	-1.54089	6.37e-14	Breast	GRIA1
79822	-1.54104	2.31e-32	Breast	ARHGAP28
4884	-1.54165	2.77e-15	Breast	NPTX1
149628	-1.54259	9.64e-19	Breast	PYHIN1
6523	-1.54295	9.06e-09	Breast	SLC5A1
56142	-1.54346	1.5e-13	Breast	PCDHA6
10659	-1.54393	4.62e-50	Breast	CELF2
27115	-1.54412	2.95e-55	Breast	PDE7B
100130733	-1.54429	3.69e-60	Breast	LRRC70
169026	-1.54448	1.51e-05	Breast	SLC30A8
10203	-1.54479	2.75e-47	Breast	CALCRL
7098	-1.54582	1.33e-37	Breast	TLR3
771	-1.54623	6.84e-13	Breast	CA12
100192378	-1.54659	3.1e-31	Breast	None
4137	-1.54827	8.8e-13	Breast	MAPT
92211	-1.54841	4.18e-20	Breast	CDHR1
23345	-1.54928	7.32e-63	Breast	SYNE1
54847	-1.54937	4.99e-18	Breast	SIDT1
84824	-1.54948	3.64e-15	Breast	FCRLA
4249	-1.55038	2.29e-23	Breast	MGAT5
5350	-1.55166	4.66e-28	Breast	PLN
4060	-1.55192	1.53e-25	Breast	LUM
91156	-1.55325	1.31e-18	Breast	IGFN1
51086	-1.55354	5.63e-22	Breast	TNNI3K
167681	-1.55435	4e-26	Breast	PRSS35
57685	-1.55496	4.95e-44	Breast	CACHD1
5450	-1.55552	2.02e-14	Breast	POU2AF1
4982	-1.5568	2.02e-19	Breast	TNFRSF11B
57381	-1.55878	9.71e-63	Breast	RHOJ
10631	-1.55982	2.82e-26	Breast	POSTN
8490	-1.56038	2.83e-36	Breast	RGS5
27190	-1.56056	2.01e-16	Breast	IL17B
219654	-1.56063	2.56e-64	Breast	ZCCHC24
1740	-1.56127	5.34e-31	Breast	DLG2
116	-1.56212	7.27e-14	Breast	ADCYAP1
775	-1.56243	1.43e-44	Breast	CACNA1C
10317	-1.56254	1.28e-12	Breast	B3GALT5
18	-1.56259	1.16e-19	Breast	ABAT
8434	-1.5638	5.38e-55	Breast	RECK
3426	-1.56424	1.65e-43	Breast	CFI
658	-1.56447	1.34e-06	Breast	BMPR1B
3673	-1.56514	1.12e-33	Breast	ITGA2
6445	-1.56536	1.85e-15	Breast	SGCG
57105	-1.56601	4.28e-33	Breast	CYSLTR2
4881	-1.56683	9.67e-44	Breast	NPR1
2494	-1.56856	8.26e-55	Breast	NR5A2
349136	-1.56983	9.3e-23	Breast	WDR86
56776	-1.57084	2.86e-20	Breast	FMN2
55022	-1.57163	6.9e-35	Breast	PID1
79192	-1.57219	4.28e-11	Breast	IRX1
2149	-1.57321	7.19e-62	Breast	F2R
399668	-1.57376	7.16e-25	Breast	SMIM10L2A
2078	-1.57402	3.9e-67	Breast	ERG
1293	-1.57463	1.76e-37	Breast	COL6A3
83987	-1.57467	1.2e-29	Breast	CCDC8
83468	-1.57501	1.91e-40	Breast	GLT8D2
2846	-1.57526	2.55e-43	Breast	LPAR4
5334	-1.57528	4.28e-29	Breast	PLCL1
4233	-1.5755	2.4e-24	Breast	MET
10186	-1.57588	4.37e-70	Breast	LHFPL6
401498	-1.57923	3.74e-17	Breast	TMEM215
480	-1.5796	9.04e-14	Breast	ATP1A4
50805	-1.58119	2.32e-11	Breast	IRX4
23336	-1.58145	5.64e-21	Breast	SYNM
107	-1.58217	1.31e-15	Breast	ADCY1
1803	-1.58332	6.39e-29	Breast	DPP4
79750	-1.58419	8.64e-22	Breast	ZNF385D
57161	-1.5851	1.21e-42	Breast	PELI2
6003	-1.58594	1.07e-26	Breast	RGS13
3169	-1.58602	7.84e-10	Breast	FOXA1
2202	-1.58647	3.98e-27	Breast	EFEMP1
401399	-1.58762	2.04e-18	Breast	PRRT4
1009	-1.58832	3.24e-39	Breast	CDH11
127733	-1.58896	8.98e-21	Breast	UBXN10
79686	-1.58901	1.35e-52	Breast	None
11075	-1.59067	1.86e-21	Breast	STMN2
203859	-1.59131	3.12e-12	Breast	ANO5
9750	-1.59151	2.66e-30	Breast	RIPOR2
2719	-1.5922	2.28e-17	Breast	GPC3
284297	-1.59249	4e-34	Breast	SSC5D
154661	-1.59318	3.39e-41	Breast	RUNDC3B
120892	-1.59321	1.83e-31	Breast	LRRK2
285386	-1.59367	1.35e-10	Breast	TPRG1
4068	-1.59369	1.72e-19	Breast	SH2D1A
4675	-1.59442	2.8e-46	Breast	NAP1L3
640	-1.59484	2.81e-14	Breast	BLK
5959	-1.59507	6.39e-28	Breast	RDH5
85352	-1.59586	8.16e-23	Breast	SHISAL1
150771	-1.59596	1.08e-35	Breast	ITPRIPL1
3400	-1.59606	7.49e-20	Breast	ID4
8038	-1.59704	1.87e-34	Breast	ADAM12
2922	-1.59717	5.44e-14	Breast	GRP
338773	-1.5973	1.37e-43	Breast	TMEM119
196968	-1.5975	9.97e-38	Breast	None
1281	-1.59815	9.33e-31	Breast	COL3A1
652	-1.59862	3.39e-24	Breast	BMP4
148641	-1.59933	9.93e-14	Breast	SLC35F3
1645	-1.59943	8.7e-16	Breast	AKR1C1
158046	-1.59979	1.58e-13	Breast	NXNL2
149465	-1.6006	1.38e-19	Breast	CFAP57
56967	-1.60085	1.94e-26	Breast	C14orf132
374879	-1.60088	6.69e-36	Breast	ZNF699
8170	-1.60216	4.01e-18	Breast	SLC14A2
26112	-1.60231	1.09e-53	Breast	CCDC69
84620	-1.6034	2.21e-26	Breast	ST6GAL2
116535	-1.60449	1.45e-41	Breast	MRGPRF
259232	-1.60503	2.89e-22	Breast	NALCN
50604	-1.60571	2.69e-09	Breast	IL20
387104	-1.6063	3.02e-38	Breast	SOGA3
65266	-1.60641	2.92e-08	Breast	WNK4
270	-1.60678	8.25e-22	Breast	AMPD1
122618	-1.60711	2.21e-23	Breast	PLD4
6913	-1.60729	8.92e-53	Breast	TBX15
114770	-1.60921	1.11e-08	Breast	PGLYRP2
340485	-1.60955	2.12e-30	Breast	ACER2
388697	-1.61015	9.14e-31	Breast	HRNR
151888	-1.61058	2.76e-21	Breast	BTLA
1462	-1.61258	1.37e-35	Breast	VCAN
3667	-1.61304	9.31e-35	Breast	IRS1
157869	-1.61324	1.72e-17	Breast	SBSPON
6545	-1.61456	1.44e-08	Breast	SLC7A4
56145	-1.61657	1.79e-19	Breast	PCDHA3
2900	-1.61683	6.3e-15	Breast	GRIK4
5314	-1.61694	5.22e-18	Breast	PKHD1
55124	-1.61735	2.19e-25	Breast	PIWIL2
358	-1.61754	9.38e-56	Breast	AQP1
83716	-1.61783	2.48e-50	Breast	CRISPLD2
158471	-1.61824	3.07e-37	Breast	PRUNE2
196740	-1.61865	3.18e-51	Breast	VSTM4
256987	-1.62021	2.26e-25	Breast	SERINC5
4117	-1.62043	2.33e-24	Breast	MAK
54510	-1.62045	2.15e-49	Breast	PCDH18
2334	-1.62114	6.64e-28	Breast	AFF2
1393	-1.62296	6.31e-36	Breast	CRHBP
57633	-1.62407	3.18e-16	Breast	LRRN1
92126	-1.62431	1.71e-43	Breast	DSEL
9162	-1.62436	7.87e-36	Breast	DGKI
401190	-1.62461	2.06e-26	Breast	RGS7BP
8406	-1.62504	2.05e-39	Breast	SRPX
8821	-1.62531	7.86e-23	Breast	INPP4B
22854	-1.62623	1.72e-10	Breast	NTNG1
57484	-1.62637	2.55e-28	Breast	RNF150
57722	-1.62642	1.93e-50	Breast	IGDCC4
56139	-1.62682	5.1e-14	Breast	PCDHA10
64377	-1.62808	3.11e-09	Breast	CHST8
222698	-1.62843	3.93e-57	Breast	NKAPL
720	-1.6293	3.01e-16	Breast	C4A
83849	-1.63	5.33e-37	Breast	SYT15
1823	-1.6314	1.06e-26	Breast	DSC1
84870	-1.63183	2.33e-32	Breast	RSPO3
3773	-1.63191	4.56e-16	Breast	KCNJ16
5067	-1.63255	3.59e-20	Breast	CNTN3
92304	-1.63322	1.34e-08	Breast	SCGB3A1
395	-1.63401	3.49e-52	Breast	ARHGAP6
9840	-1.63468	2.8e-27	Breast	TESPA1
9760	-1.63491	9.26e-25	Breast	TOX
10512	-1.63505	1.58e-33	Breast	SEMA3C
89932	-1.63519	5.68e-49	Breast	PAPLN
3067	-1.63598	1.52e-15	Breast	HDC
8817	-1.63706	9.79e-34	Breast	FGF18
4121	-1.63751	1.12e-33	Breast	MAN1A1
51705	-1.63783	9.08e-58	Breast	EMCN
25818	-1.63921	2.14e-07	Breast	KLK5
56171	-1.64099	2.92e-26	Breast	DNAH7
729230	-1.64153	2.25e-26	Breast	CCR2
653145	-1.64257	6.35e-10	Breast	ANXA8
3199	-1.64336	2.47e-29	Breast	HOXA2
8600	-1.644	1.21e-23	Breast	TNFSF11
27233	-1.64571	8.13e-26	Breast	SULT1C4
7145	-1.64834	7.23e-90	Breast	TNS1
64499	-1.64912	7.06e-17	Breast	TPSB2
84659	-1.64933	1.13e-24	Breast	RNASE7
8840	-1.64976	3.33e-34	Breast	CCN4
6547	-1.65051	8.5e-40	Breast	SLC8A3
1734	-1.65089	1.79e-27	Breast	DIO2
127294	-1.65216	5.41e-38	Breast	MYOM3
145820	-1.65237	1.03e-38	Breast	None
7857	-1.65314	1.49e-30	Breast	SCG2
256380	-1.65318	1.61e-24	Breast	SCML4
150	-1.6534	2.4e-26	Breast	ADRA2A
643314	-1.65461	8.45e-26	Breast	MACF1
1490	-1.65515	1.31e-41	Breast	CCN2
139818	-1.65598	4.54e-54	Breast	DOCK11
4063	-1.65657	1.28e-23	Breast	LY9
84189	-1.65664	1.61e-08	Breast	SLITRK6
57502	-1.6572	5.85e-18	Breast	NLGN4X
6833	-1.65734	2.72e-09	Breast	ABCC8
375449	-1.65751	1.52e-33	Breast	MAST4
283659	-1.65927	9.41e-26	Breast	PRTG
1378	-1.6604	1.23e-20	Breast	CR1
2877	-1.66139	1.52e-14	Breast	GPX2
342125	-1.66178	1.08e-15	Breast	TMC3
342184	-1.66226	1.01e-26	Breast	FMN1
10468	-1.66359	5.7e-25	Breast	FST
22806	-1.66479	3.93e-19	Breast	IKZF3
84101	-1.66483	4.08e-33	Breast	USP44
3690	-1.6649	3.86e-42	Breast	ITGB3
339965	-1.66512	2.36e-21	Breast	CCDC158
57713	-1.66523	6.94e-32	Breast	SFMBT2
6401	-1.66554	2.5e-21	Breast	SELE
164832	-1.66584	4.81e-14	Breast	LONRF2
27146	-1.66632	3.27e-14	Breast	FAM184B
9630	-1.66634	4.97e-30	Breast	GNA14
11012	-1.66762	2.43e-07	Breast	KLK11
4638	-1.6691	1.98e-46	Breast	MYLK
56920	-1.66959	2.22e-45	Breast	SEMA3G
2099	-1.67104	1.84e-08	Breast	ESR1
63970	-1.67111	1.73e-25	Breast	TP53AIP1
1811	-1.67211	2.36e-11	Breast	SLC26A3
222865	-1.67212	8.57e-29	Breast	TMEM130
727936	-1.67302	2.73e-32	Breast	GXYLT2
143686	-1.67312	7.52e-24	Breast	SESN3
90293	-1.67347	5.8e-23	Breast	KLHL13
1828	-1.67393	5.05e-10	Breast	DSG1
5924	-1.67514	3.7e-51	Breast	RASGRF2
9378	-1.67563	3.16e-16	Breast	NRXN1
117	-1.67598	3.6e-30	Breast	ADCYAP1R1
3037	-1.67625	4.95e-32	Breast	HAS2
7503	-1.67639	1.09e-18	Breast	None
9358	-1.67736	1.12e-32	Breast	ITGBL1
83698	-1.67814	9.64e-23	Breast	CALN1
814	-1.67862	1.48e-38	Breast	CAMK4
6867	-1.67869	1.41e-69	Breast	TACC1
6096	-1.67888	1.37e-26	Breast	RORB
1674	-1.67891	1.48e-12	Breast	DES
158763	-1.68002	1.48e-11	Breast	ARHGAP36
81792	-1.68003	8.64e-27	Breast	ADAMTS12
2042	-1.68188	1.07e-25	Breast	EPHA3
23302	-1.68304	2.17e-42	Breast	WSCD1
2878	-1.68379	8.5e-37	Breast	GPX3
54900	-1.68451	1.22e-21	Breast	LAX1
161835	-1.68518	1.67e-10	Breast	FSIP1
9058	-1.68616	7.87e-12	Breast	SLC13A2
3356	-1.6862	4.35e-29	Breast	HTR2A
56138	-1.68716	4.85e-13	Breast	PCDHA11
5021	-1.68727	9.65e-24	Breast	OXTR
5569	-1.68864	1.02e-23	Breast	PKIA
60495	-1.68959	6.26e-26	Breast	HPSE2
399959	-1.69218	1.11e-49	Breast	None
2246	-1.69223	7.25e-51	Breast	FGF1
857	-1.69414	1.62e-65	Breast	CAV1
11213	-1.69437	6.97e-42	Breast	IRAK3
64344	-1.69458	1.44e-16	Breast	HIF3A
441631	-1.69466	9.01e-44	Breast	TSPAN11
5294	-1.69508	2.57e-38	Breast	PIK3CG
2326	-1.69567	1.85e-23	Breast	FMO1
55796	-1.69604	2.63e-28	Breast	MBNL3
23236	-1.69676	8.03e-30	Breast	PLCB1
5099	-1.69702	1.02e-37	Breast	PCDH7
56062	-1.69717	1.23e-38	Breast	KLHL4
5579	-1.69763	8.53e-30	Breast	PRKCB
25802	-1.69783	2.36e-46	Breast	LMOD1
27319	-1.69856	5.9e-41	Breast	BHLHE22
84935	-1.69861	1.69e-38	Breast	MEDAG
389136	-1.70025	1.83e-39	Breast	VGLL3
9737	-1.7017	1.64e-66	Breast	GPRASP1
1470	-1.70226	1.69e-14	Breast	CST2
50944	-1.70265	9.88e-31	Breast	SHANK1
969	-1.70313	3.45e-34	Breast	CD69
54551	-1.7032	1.64e-35	Breast	MAGEL2
7069	-1.70414	1.57e-11	Breast	THRSP
3977	-1.70429	1.04e-45	Breast	LIFR
59352	-1.70517	2.29e-12	Breast	LGR6
5650	-1.70524	1.06e-08	Breast	KLK7
10439	-1.70571	5.32e-24	Breast	OLFM1
100126784	-1.70756	8.01e-29	Breast	None
5140	-1.70796	2.42e-28	Breast	PDE3B
9379	-1.70877	4.51e-43	Breast	NRXN2
2568	-1.70951	8.36e-07	Breast	GABRP
32	-1.71224	8.65e-42	Breast	ACACB
9369	-1.7123	5.89e-23	Breast	NRXN3
10252	-1.71291	1.9e-64	Breast	SPRY1
56106	-1.71318	6.6e-20	Breast	PCDHGA10
8641	-1.71432	8.02e-20	Breast	PCDHGB4
339834	-1.71472	1.08e-53	Breast	CCDC36
131096	-1.71677	9.95e-20	Breast	KCNH8
83539	-1.71696	4.99e-15	Breast	CHST9
153	-1.71984	7.69e-18	Breast	ADRB1
343450	-1.72163	8.68e-40	Breast	KCNT2
7177	-1.72203	5.63e-19	Breast	TPSAB1
8492	-1.72219	2.41e-15	Breast	PRSS12
11131	-1.72314	2.64e-33	Breast	CAPN11
11280	-1.72364	1.02e-44	Breast	SCN11A
1756	-1.72461	3.18e-32	Breast	DMD
56301	-1.72495	5.28e-16	Breast	SLC7A10
140597	-1.72538	1.3e-21	Breast	TCEAL2
342035	-1.72737	6.99e-28	Breast	GLDN
27123	-1.72904	2.78e-35	Breast	DKK2
121551	-1.72969	1.13e-38	Breast	BTBD11
4856	-1.73023	5.52e-42	Breast	CCN3
6792	-1.73161	2.34e-24	Breast	CDKL5
6387	-1.73191	2.43e-59	Breast	CXCL12
5063	-1.73396	2.92e-25	Breast	PAK3
2159	-1.73426	2.18e-39	Breast	F10
345274	-1.73458	3.17e-31	Breast	SLC10A6
440073	-1.7362	2.6e-35	Breast	IQSEC3
80310	-1.73643	1.45e-61	Breast	PDGFD
776	-1.73651	8.35e-23	Breast	CACNA1D
51454	-1.73688	2.08e-42	Breast	GULP1
112609	-1.73725	3.01e-19	Breast	MRAP2
388336	-1.73828	9.25e-34	Breast	SHISA6
286204	-1.73833	5.17e-33	Breast	CRB2
84951	-1.73853	8.3e-17	Breast	TNS4
5521	-1.73862	4.02e-39	Breast	PPP2R2B
64168	-1.73867	5.56e-40	Breast	NECAB1
57030	-1.73868	3.63e-43	Breast	SLC17A7
375033	-1.73902	3.69e-64	Breast	PEAR1
219623	-1.73911	1.23e-20	Breast	TMEM26
6345	-1.73941	8.19e-50	Breast	SRL
8320	-1.74012	5.77e-24	Breast	EOMES
204962	-1.7423	2.75e-14	Breast	SLC44A5
667	-1.74237	7.39e-60	Breast	DST
4147	-1.74273	1.16e-31	Breast	MATN2
1767	-1.74494	2.52e-18	Breast	DNAH5
25893	-1.74512	8.51e-15	Breast	TRIM58
3203	-1.74582	1.09e-34	Breast	HOXA6
9023	-1.74589	2.88e-39	Breast	CH25H
26025	-1.74627	7.75e-36	Breast	PCDHGA12
3363	-1.74671	5.83e-45	Breast	HTR7
3815	-1.7469	1.14e-23	Breast	KIT
8499	-1.74933	2.85e-33	Breast	PPFIA2
3679	-1.74979	1.16e-39	Breast	ITGA7
10894	-1.75068	2.05e-33	Breast	LYVE1
79782	-1.75202	1.37e-09	Breast	LRRC31
1264	-1.75238	2.37e-32	Breast	CNN1
57526	-1.75248	5.92e-27	Breast	PCDH19
5730	-1.7532	1.04e-22	Breast	PTGDS
5743	-1.75354	2.99e-17	Breast	PTGS2
6660	-1.75545	7.01e-27	Breast	SOX5
1901	-1.75556	2.33e-70	Breast	S1PR1
56137	-1.7563	1.2e-14	Breast	PCDHA12
158158	-1.75632	1.2e-20	Breast	RASEF
253827	-1.75641	2.86e-60	Breast	MSRB3
7757	-1.75646	1.99e-22	Breast	ZNF208
154865	-1.75661	5.83e-28	Breast	IQUB
27254	-1.75898	2.95e-25	Breast	CSDC2
11096	-1.76025	2.1e-44	Breast	ADAMTS5
10742	-1.76052	7.58e-31	Breast	RAI2
57562	-1.76167	4.97e-37	Breast	CEP126
4744	-1.76167	7.66e-24	Breast	NEFH
341676	-1.76202	6.72e-24	Breast	NEK5
340706	-1.76251	1.95e-16	Breast	VWA2
79901	-1.76379	2.04e-42	Breast	CYBRD1
80034	-1.76384	7.8e-34	Breast	CSRNP3
56109	-1.76433	6.13e-40	Breast	PCDHGA6
2155	-1.76561	1.93e-12	Breast	F7
10060	-1.76661	5.26e-49	Breast	ABCC9
140803	-1.76703	1.3e-22	Breast	TRPM6
9671	-1.76708	1.61e-24	Breast	WSCD2
4685	-1.76715	3.47e-16	Breast	NCAM2
80816	-1.76725	1.87e-30	Breast	ASXL3
114818	-1.76831	1.51e-49	Breast	KLHL29
7761	-1.76848	1.32e-26	Breast	ZNF214
6326	-1.77014	1.68e-21	Breast	SCN2A
283174	-1.77068	2e-21	Breast	None
64072	-1.77109	1.97e-37	Breast	CDH23
100033820	-1.77114	2.16e-27	Breast	None
9796	-1.77249	3.08e-40	Breast	PHYHIP
84953	-1.77253	1.57e-31	Breast	MICAL2
220164	-1.77481	1.19e-41	Breast	DOK6
22997	-1.77752	3.64e-21	Breast	IGSF9B
26960	-1.77773	1.37e-33	Breast	NBEA
339524	-1.7792	2.51e-45	Breast	None
79804	-1.77939	1.25e-43	Breast	None
148823	-1.77954	5.54e-33	Breast	GCSAML
6505	-1.77995	1.44e-16	Breast	SLC1A1
1879	-1.78017	2.58e-66	Breast	EBF1
152831	-1.78087	3.33e-36	Breast	KLB
3202	-1.78147	1.5e-38	Breast	HOXA5
2200	-1.78152	2.35e-43	Breast	FBN1
7048	-1.78265	2.41e-81	Breast	TGFBR2
6935	-1.78371	7.03e-72	Breast	ZEB1
3702	-1.78383	2.21e-25	Breast	ITK
5627	-1.78457	4.86e-66	Breast	PROS1
84239	-1.78493	1.93e-13	Breast	ATP13A4
6252	-1.78668	3.76e-28	Breast	RTN1
26051	-1.79169	1.81e-42	Breast	PPP1R16B
5745	-1.79179	8.18e-31	Breast	PTH1R
9429	-1.7926	7.97e-43	Breast	ABCG2
216	-1.79271	2.97e-46	Breast	ALDH1A1
23414	-1.79349	1.2e-47	Breast	ZFPM2
57186	-1.7943	9.23e-38	Breast	RALGAPA2
869	-1.79476	3.38e-25	Breast	CBLN1
3909	-1.79687	9.81e-26	Breast	LAMA3
8736	-1.79783	2.79e-49	Breast	MYOM1
339855	-1.79793	2.37e-21	Breast	KY
161176	-1.79888	1.39e-50	Breast	SYNE3
56112	-1.80038	1.81e-39	Breast	PCDHGA3
3788	-1.80053	2.57e-49	Breast	KCNS2
50852	-1.8015	2.06e-23	Breast	TRAT1
4053	-1.80267	5.38e-67	Breast	LTBP2
126669	-1.80285	2.69e-73	Breast	SHE
149563	-1.80305	8.74e-08	Breast	SRARP
117583	-1.80326	7.47e-38	Breast	PARD3B
6335	-1.80329	1.96e-48	Breast	SCN9A
3290	-1.80358	3.32e-33	Breast	HSD11B1
57631	-1.80382	1.36e-52	Breast	LRCH2
3204	-1.80448	1.15e-38	Breast	HOXA7
131544	-1.80518	2.25e-40	Breast	CRYBG3
3738	-1.80552	1.03e-30	Breast	KCNA3
9077	-1.80756	2.05e-23	Breast	DIRAS3
23627	-1.80908	1.11e-23	Breast	PRND
2312	-1.80926	5.48e-30	Breast	FLG
64084	-1.80935	1.29e-15	Breast	CLSTN2
414332	-1.80937	1.13e-27	Breast	LCN10
57565	-1.81009	5.85e-28	Breast	KLHL14
56125	-1.81057	9.19e-37	Breast	PCDHB11
2318	-1.81196	8.57e-38	Breast	FLNC
10178	-1.81249	1.14e-27	Breast	TENM1
6751	-1.81432	7.12e-28	Breast	SSTR1
54796	-1.8153	2.69e-49	Breast	BNC2
5803	-1.81552	1.99e-11	Breast	PTPRZ1
1910	-1.81596	2.99e-54	Breast	EDNRB
53405	-1.81597	6.28e-54	Breast	CLIC5
58494	-1.81597	2.82e-69	Breast	JAM2
6331	-1.81698	4.72e-34	Breast	SCN5A
2259	-1.81746	1.01e-37	Breast	FGF14
9622	-1.8182	1.31e-18	Breast	KLK4
54112	-1.82072	1.31e-30	Breast	GPR88
54360	-1.82081	3.49e-38	Breast	CYTL1
244	-1.82111	1.8e-12	Breast	None
80323	-1.82256	1.29e-25	Breast	CCDC68
55026	-1.82632	8.78e-43	Breast	TMEM255A
4741	-1.82635	1.67e-27	Breast	NEFM
196047	-1.82655	7.61e-39	Breast	None
8128	-1.82728	7.82e-22	Breast	ST8SIA2
9096	-1.82781	7.68e-42	Breast	TBX18
79827	-1.82832	9.56e-44	Breast	CLMP
81793	-1.82902	1.3e-31	Breast	TLR10
60468	-1.82968	3.69e-48	Breast	BACH2
5549	-1.83126	8.92e-37	Breast	PRELP
6586	-1.83371	4.2e-53	Breast	SLIT3
7049	-1.83374	1.15e-31	Breast	TGFBR3
30832	-1.83661	1.22e-33	Breast	ZNF354C
54829	-1.83682	3.19e-27	Breast	ASPN
154215	-1.8369	4.62e-36	Breast	NKAIN2
10218	-1.83713	2.89e-22	Breast	ANGPTL7
10580	-1.84014	2.36e-63	Breast	SORBS1
4674	-1.84056	7.28e-27	Breast	NAP1L2
84636	-1.84177	4.31e-29	Breast	GPR174
728606	-1.84238	8.32e-12	Breast	None
50940	-1.84293	1.86e-31	Breast	PDE11A
2920	-1.8432	3.36e-20	Breast	CXCL2
2736	-1.84448	3.65e-50	Breast	GLI2
79983	-1.84591	7.64e-14	Breast	POF1B
55089	-1.84602	1.97e-29	Breast	SLC38A4
441027	-1.84738	4.52e-19	Breast	TMEM150C
5268	-1.84773	4.14e-11	Breast	SERPINB5
5787	-1.84946	2.6e-70	Breast	PTPRB
51473	-1.84989	8.93e-15	Breast	DCDC2
9627	-1.85024	9.04e-35	Breast	SNCAIP
57088	-1.85237	1.48e-78	Breast	PLSCR4
1271	-1.85237	2.16e-14	Breast	CNTFR
11170	-1.85498	1.07e-27	Breast	FAM107A
253738	-1.85539	1.73e-61	Breast	EBF3
139221	-1.85599	3.86e-18	Breast	PWWP3B
9201	-1.85665	4.61e-27	Breast	DCLK1
219348	-1.85692	1.3e-31	Breast	PLAC9
66002	-1.85742	1.51e-17	Breast	CYP4F12
63976	-1.85819	9.16e-49	Breast	PRDM16
785	-1.85906	1.45e-41	Breast	CACNB4
10234	-1.8597	1.98e-33	Breast	LRRC17
11227	-1.86004	6.2e-23	Breast	GALNT5
57834	-1.86241	1.1e-14	Breast	CYP4F11
134466	-1.86321	1.55e-48	Breast	None
28	-1.86595	2.8e-25	Breast	ABO
60529	-1.86834	2.17e-31	Breast	ALX4
56849	-1.86864	1.6e-55	Breast	TCEAL7
2669	-1.87011	2.45e-60	Breast	GEM
2823	-1.87073	8.05e-20	Breast	GPM6A
3357	-1.87158	2.98e-47	Breast	HTR2B
4325	-1.87224	6.28e-30	Breast	MMP16
11095	-1.87298	1.31e-25	Breast	ADAMTS8
1959	-1.87334	1.14e-47	Breast	EGR2
387751	-1.87387	5.16e-37	Breast	None
4887	-1.87408	2.34e-18	Breast	NPY2R
2006	-1.87522	5.34e-25	Breast	ELN
55576	-1.87652	1.96e-28	Breast	STAB2
23090	-1.87686	8.22e-54	Breast	ZNF423
29958	-1.8783	1.12e-48	Breast	DMGDH
959	-1.87847	1.44e-29	Breast	CD40LG
283420	-1.88247	1.23e-36	Breast	CLEC9A
55714	-1.88344	1.04e-32	Breast	TENM3
1842	-1.88785	1.48e-58	Breast	ECM2
2162	-1.88922	7.43e-35	Breast	F13A1
917	-1.89125	4.85e-26	Breast	CD3G
3003	-1.89153	7.41e-24	Breast	GZMK
8395	-1.89189	1.27e-23	Breast	PIP5K1B
2813	-1.89516	1.25e-08	Breast	GP2
8522	-1.89637	4.76e-65	Breast	None
117245	-1.89739	1.24e-16	Breast	PLAAT5
11283	-1.8981	3.26e-10	Breast	CYP4F8
9	-1.89991	1.06e-14	Breast	NAT1
5138	-1.90108	7.43e-65	Breast	PDE2A
260293	-1.90204	6.72e-14	Breast	CYP4X1
154	-1.90229	3.36e-51	Breast	ADRB2
23650	-1.9038	2.27e-13	Breast	TRIM29
130271	-1.90541	5.68e-47	Breast	PLEKHH2
7033	-1.90686	6.65e-08	Breast	TFF3
10568	-1.90996	2.98e-09	Breast	SLC34A2
440097	-1.91096	7.1e-48	Breast	DBX2
257194	-1.91562	1.89e-34	Breast	NEGR1
128611	-1.9164	9.78e-29	Breast	ZNF831
9182	-1.91658	1.24e-40	Breast	RASSF9
338	-1.91673	4.97e-29	Breast	APOB
58503	-1.92035	2.3e-14	Breast	OPRPN
5502	-1.92196	5.1e-16	Breast	PPP1R1A
1602	-1.92254	6.38e-17	Breast	DACH1
4857	-1.92318	1.38e-16	Breast	NOVA1
10391	-1.92338	7.06e-68	Breast	CORO2B
163223	-1.92344	2.6e-25	Breast	ZNF676
340527	-1.92408	3.9e-42	Breast	NHSL2
57683	-1.92515	2.1e-39	Breast	ZDBF2
127707	-1.92586	4.89e-10	Breast	KLHDC7A
345275	-1.92599	4.27e-36	Breast	HSD17B13
646	-1.92717	1.79e-22	Breast	BNC1
2252	-1.92851	1.04e-57	Breast	FGF7
170689	-1.92974	1.26e-16	Breast	ADAMTS15
7010	-1.93126	1.19e-66	Breast	TEK
5212	-1.93237	1.31e-20	Breast	VIT
728264	-1.93315	1.03e-43	Breast	None
11197	-1.93386	2.02e-11	Breast	WIF1
79776	-1.93461	1.94e-46	Breast	ZFHX4
122402	-1.93499	1.62e-21	Breast	TDRD9
1646	-1.93552	1.59e-16	Breast	AKR1C2
6423	-1.93555	6.35e-30	Breast	SFRP2
11217	-1.93603	1.72e-35	Breast	None
8622	-1.93695	8.43e-31	Breast	PDE8B
8404	-1.93772	4.45e-79	Breast	SPARCL1
256394	-1.93925	1.64e-10	Breast	SERPINA11
3084	-1.94051	2.17e-24	Breast	NRG1
203447	-1.94315	3.01e-23	Breast	NRK
9037	-1.94357	1.37e-59	Breast	SEMA5A
761	-1.94569	1.1e-19	Breast	CA3
166824	-1.94716	2.65e-29	Breast	RASSF6
51301	-1.94767	1.09e-36	Breast	GCNT4
3699	-1.94827	6.45e-38	Breast	ITIH3
6512	-1.94903	1.31e-46	Breast	SLC1A7
8825	-1.9497	1.85e-19	Breast	LIN7A
552	-1.9501	1.43e-40	Breast	AVPR1A
151887	-1.9506	1.11e-53	Breast	CCDC80
56111	-1.95509	2.55e-30	Breast	PCDHGA4
4747	-1.95553	5.12e-24	Breast	NEFL
4886	-1.95584	9.12e-11	Breast	NPY1R
284367	-1.95718	6.63e-40	Breast	None
7025	-1.95747	9.01e-39	Breast	NR2F1
63895	-1.96064	4.23e-27	Breast	PIEZO2
89795	-1.9624	1.55e-34	Breast	NAV3
6444	-1.96271	1.34e-47	Breast	SGCD
10826	-1.9637	9.2e-52	Breast	FAXDC2
24141	-1.96382	4.42e-31	Breast	LAMP5
10418	-1.9642	1.92e-37	Breast	SPON1
3569	-1.96969	1.12e-21	Breast	IL6
55808	-1.97192	1.65e-26	Breast	ST6GALNAC1
10655	-1.97209	6.59e-34	Breast	DMRT2
5101	-1.97211	2.63e-33	Breast	PCDH9
4036	-1.97409	9.16e-11	Breast	LRP2
5168	-1.97611	1.81e-52	Breast	ENPP2
80736	-1.97761	2.77e-12	Breast	SLC44A4
150572	-1.97792	4.37e-23	Breast	SMYD1
54898	-1.97824	5.61e-15	Breast	ELOVL2
5648	-1.97865	9.87e-32	Breast	MASP1
8671	-1.97957	7.13e-24	Breast	SLC4A4
143425	-1.98018	2.83e-11	Breast	SYT9
4919	-1.98118	8.65e-33	Breast	ROR1
8424	-1.98142	1.16e-13	Breast	BBOX1
286097	-1.98317	1.05e-52	Breast	MICU3
3481	-1.98349	6.14e-33	Breast	IGF2
3899	-1.98374	1.83e-15	Breast	AFF3
222696	-1.98559	1.18e-33	Breast	ZSCAN23
5136	-1.98782	3.05e-63	Breast	PDE1A
56100	-1.99125	3.08e-47	Breast	PCDHGB6
387914	-1.99146	8.47e-18	Breast	SHISA2
3820	-1.99344	3.2e-34	Breast	KLRB1
2353	-1.99372	1.98e-39	Breast	FOS
130497	-1.99426	1.06e-19	Breast	OSR1
3131	-1.99558	9.63e-36	Breast	HLF
57537	-1.99618	3.96e-35	Breast	SORCS2
84913	-1.99688	1.18e-42	Breast	ATOH8
5156	-1.99807	2.01e-45	Breast	PDGFRA
8123	-2.00138	2.46e-35	Breast	None
1160	-2.00188	1.88e-35	Breast	CKMT2
29953	-2.00248	7.12e-37	Breast	TRHDE
273	-2.0025	2.2e-33	Breast	AMPH
554	-2.0036	6.24e-37	Breast	AVPR2
340273	-2.00387	7.06e-32	Breast	ABCB5
4588	-2.00547	5.11e-08	Breast	MUC6
9729	-2.00647	1.48e-29	Breast	KIAA0408
3872	-2.00648	1.77e-11	Breast	KRT17
140689	-2.00959	8.42e-36	Breast	CBLN4
147463	-2.01643	5.57e-44	Breast	ANKRD29
4604	-2.01856	2.81e-09	Breast	MYBPC1
388815	-2.01874	1.97e-43	Breast	None
4921	-2.02266	1.28e-41	Breast	DDR2
9547	-2.02883	1.01e-19	Breast	CXCL14
25891	-2.03128	4.43e-53	Breast	PAMR1
80031	-2.03158	3.95e-48	Breast	SEMA6D
220965	-2.03191	1.41e-55	Breast	FAM13C
641654	-2.03246	3.06e-30	Breast	HEPN1
59277	-2.03289	1.63e-30	Breast	NTN4
127435	-2.0337	1.11e-44	Breast	PODN
79689	-2.0339	1.03e-28	Breast	STEAP4
6517	-2.04015	2.5e-42	Breast	SLC2A4
30819	-2.04245	1.29e-33	Breast	KCNIP2
8633	-2.04257	2.8e-35	Breast	UNC5C
53616	-2.04275	1.28e-36	Breast	ADAM22
79781	-2.04635	5.78e-32	Breast	IQCA1
946	-2.04669	9.58e-38	Breast	SIGLEC6
6329	-2.04717	4.05e-40	Breast	SCN4A
5733	-2.04775	4.39e-30	Breast	PTGER3
913	-2.04868	2.16e-30	Breast	CD1E
26045	-2.04959	7.22e-63	Breast	LRRTM2
84059	-2.05165	2.15e-14	Breast	ADGRV1
4045	-2.05183	3.51e-34	Breast	LSAMP
3082	-2.05471	5.43e-50	Breast	HGF
5764	-2.05651	1.64e-31	Breast	PTN
23743	-2.05701	2.53e-43	Breast	BHMT2
283392	-2.06469	7.18e-30	Breast	None
25924	-2.0687	1.74e-28	Breast	MYRIP
55118	-2.06873	8.84e-22	Breast	CRTAC1
79937	-2.0696	1.16e-25	Breast	CNTNAP3
284654	-2.06978	8.73e-29	Breast	RSPO1
1956	-2.07112	4.56e-26	Breast	EGFR
29951	-2.07148	4.87e-27	Breast	PDZRN4
56107	-2.07167	2.74e-44	Breast	PCDHGA9
9452	-2.0721	4.58e-60	Breast	ITM2A
387357	-2.07247	3.01e-34	Breast	THEMIS
170371	-2.07443	8.47e-56	Breast	TMEM273
100033416	-2.07562	1.2e-25	Breast	None
140862	-2.07611	1.46e-46	Breast	ISM1
23284	-2.081	2.94e-29	Breast	ADGRL3
1233	-2.08361	7.81e-34	Breast	CCR4
10720	-2.08597	3.82e-09	Breast	UGT2B11
7102	-2.08645	2.08e-57	Breast	TSPAN7
389432	-2.08813	2.37e-42	Breast	SAMD5
25945	-2.08898	4.92e-51	Breast	NECTIN3
7173	-2.0898	3.03e-44	Breast	TPO
10891	-2.09013	8.36e-28	Breast	PPARGC1A
100131897	-2.09023	1.43e-30	Breast	INSYN2B
374864	-2.09029	8.56e-46	Breast	CCDC178
1634	-2.09167	5.23e-41	Breast	DCN
287	-2.09327	1.9e-64	Breast	ANK2
5563	-2.09808	2.01e-25	Breast	PRKAA2
8001	-2.09909	5.93e-15	Breast	GLRA3
64506	-2.10073	1.23e-42	Breast	CPEB1
54988	-2.10487	7.04e-47	Breast	ACSM5
9365	-2.10653	2.72e-69	Breast	KL
3991	-2.10807	3.31e-39	Breast	LIPE
79838	-2.10873	2.39e-15	Breast	TMC5
5179	-2.10976	2.83e-27	Breast	PENK
5629	-2.11029	6.58e-40	Breast	PROX1
1958	-2.11518	5.15e-54	Breast	EGR1
220296	-2.11656	3.22e-36	Breast	HEPACAM
3240	-2.11921	2.99e-18	Breast	HP
6863	-2.11977	1.53e-32	Breast	TAC1
185	-2.12279	3.85e-17	Breast	AGTR1
171024	-2.12361	4.89e-54	Breast	SYNPO2
2670	-2.12597	2.81e-27	Breast	GFAP
83857	-2.12669	7.31e-44	Breast	TMTC1
4128	-2.12681	2.97e-33	Breast	MAOA
10687	-2.12742	7.77e-47	Breast	PNMA2
55024	-2.12837	3.62e-31	Breast	BANK1
9173	-2.13032	1.55e-42	Breast	IL1RL1
57689	-2.13132	2.65e-34	Breast	LRRC4C
25769	-2.13208	5.52e-33	Breast	SLC24A2
33	-2.13426	1.78e-27	Breast	ACADL
56110	-2.13535	1.48e-39	Breast	PCDHGA5
2899	-2.13584	1.22e-18	Breast	GRIK3
5592	-2.13607	8.72e-41	Breast	PRKG1
443	-2.13844	1.24e-55	Breast	ASPA
1215	-2.14139	1e-33	Breast	CMA1
79772	-2.148	1.1e-61	Breast	MCTP1
460	-2.14863	4.11e-32	Breast	ASTN1
22871	-2.15228	1.23e-34	Breast	NLGN1
266722	-2.15491	3.08e-15	Breast	HS6ST3
146556	-2.15543	1.14e-16	Breast	C16orf89
27129	-2.16134	4.21e-43	Breast	HSPB7
5354	-2.16373	1.18e-22	Breast	PLP1
4314	-2.16608	3.85e-26	Breast	MMP3
1770	-2.16746	1e-40	Breast	DNAH9
223117	-2.17018	8.27e-35	Breast	SEMA3D
7018	-2.17265	9.13e-18	Breast	TF
827	-2.17437	3.21e-15	Breast	CAPN6
8639	-2.17555	2.05e-70	Breast	AOC3
79442	-2.17556	5.26e-60	Breast	LRRC2
762	-2.1763	1.37e-26	Breast	CA4
153579	-2.17721	9.7e-45	Breast	BTNL9
1524	-2.17765	2.02e-45	Breast	CX3CR1
206338	-2.1783	1.03e-41	Breast	LVRN
5737	-2.18015	7.44e-33	Breast	PTGFR
4023	-2.18045	9.76e-41	Breast	LPL
3745	-2.1806	1.71e-36	Breast	KCNB1
7512	-2.18374	7.27e-38	Breast	XPNPEP2
1805	-2.1847	1.09e-38	Breast	DPT
10562	-2.18634	4.16e-13	Breast	OLFM4
56101	-2.19563	6.95e-27	Breast	PCDHGB5
56246	-2.19942	2.99e-28	Breast	MRAP
9899	-2.20198	1.63e-43	Breast	SV2B
79608	-2.2021	5.13e-27	Breast	RIC3
2247	-2.20277	4.25e-47	Breast	FGF2
2774	-2.2039	6.27e-69	Breast	GNAL
338328	-2.20662	7.9e-41	Breast	GPIHBP1
5125	-2.21033	1.99e-52	Breast	PCSK5
195814	-2.21266	1.9e-14	Breast	SDR16C5
2562	-2.21376	5.92e-18	Breast	GABRB3
93986	-2.2138	1.98e-46	Breast	FOXP2
23768	-2.21553	7.27e-61	Breast	FLRT2
79645	-2.21569	3.29e-32	Breast	EFCAB1
4093	-2.21814	1.33e-53	Breast	SMAD9
440738	-2.21835	6.72e-50	Breast	MAP1LC3C
2273	-2.21868	2.7e-64	Breast	FHL1
10154	-2.22061	2.13e-37	Breast	PLXNC1
2255	-2.22177	3.58e-23	Breast	FGF10
23584	-2.2218	2.66e-17	Breast	VSIG2
85320	-2.22578	1.12e-11	Breast	ABCC11
199920	-2.22629	4.42e-25	Breast	FYB2
1101	-2.22868	8.65e-15	Breast	CHAD
8745	-2.22968	4.92e-48	Breast	ADAM23
26577	-2.23257	9.81e-21	Breast	PCOLCE2
168667	-2.23259	2.31e-39	Breast	BMPER
170690	-2.23897	1.94e-24	Breast	ADAMTS16
6330	-2.24048	2.15e-73	Breast	SCN4B
94122	-2.24077	2.52e-18	Breast	SYTL5
7044	-2.24262	1.85e-28	Breast	LEFTY2
57144	-2.243	1.63e-37	Breast	PAK5
225	-2.24516	2.05e-45	Breast	ABCD2
283383	-2.24547	4.75e-50	Breast	ADGRD1
5139	-2.24631	2.74e-40	Breast	PDE3A
54674	-2.25028	1.37e-51	Breast	LRRN3
83872	-2.25094	2.4e-51	Breast	HMCN1
85442	-2.25655	2.09e-17	Breast	KNDC1
114815	-2.25691	1.67e-14	Breast	SORCS1
3248	-2.25943	8.91e-30	Breast	HPGD
1620	-2.25978	1.33e-22	Breast	BRINP1
2903	-2.26039	1.41e-36	Breast	GRIN2A
9590	-2.26087	1.81e-81	Breast	AKAP12
6571	-2.26363	2.05e-31	Breast	SLC18A2
120114	-2.26406	2.67e-38	Breast	FAT3
221981	-2.26693	2.6e-53	Breast	THSD7A
6424	-2.26755	4.76e-35	Breast	SFRP4
10085	-2.26763	7.44e-31	Breast	EDIL3
3953	-2.2696	7.45e-90	Breast	LEPR
6663	-2.27189	5.93e-11	Breast	SOX10
1908	-2.2768	8.04e-21	Breast	EDN3
6542	-2.27764	2.61e-19	Breast	SLC7A2
5137	-2.27919	3.58e-36	Breast	PDE1C
8913	-2.28125	1.18e-36	Breast	CACNA1G
93649	-2.28291	5.62e-54	Breast	MYOCD
27303	-2.28402	2.41e-72	Breast	RBMS3
55243	-2.28535	1.1e-43	Breast	KIRREL1
10551	-2.28654	1.61e-12	Breast	AGR2
11185	-2.28958	3.25e-59	Breast	INMT
10249	-2.29101	1.05e-34	Breast	GLYAT
56113	-2.29135	3.33e-39	Breast	PCDHGA2
2206	-2.29184	1.38e-32	Breast	MS4A2
30061	-2.29451	2.21e-38	Breast	SLC40A1
5174	-2.29632	4.11e-17	Breast	PDZK1
91584	-2.29812	2.55e-54	Breast	PLXNA4
3742	-2.30047	1.02e-50	Breast	GALNT8
253012	-2.30077	1.07e-19	Breast	HEPACAM2
28965	-2.30212	9.62e-23	Breast	SLC27A6
374	-2.30404	2.07e-21	Breast	AREG
5288	-2.30488	1.24e-21	Breast	PIK3C2G
57569	-2.3071	4.52e-69	Breast	ARHGAP20
1960	-2.30817	5.31e-48	Breast	EGR3
9457	-2.31011	5.68e-56	Breast	FHL5
3753	-2.31256	3.07e-37	Breast	KCNE1
167465	-2.31387	1.77e-59	Breast	ZNF366
64805	-2.31646	9.78e-50	Breast	P2RY12
152330	-2.32351	3.8e-35	Breast	CNTN4
64078	-2.32444	1.88e-20	Breast	SLC28A3
134548	-2.32633	8.23e-22	Breast	SOWAHA
117248	-2.32667	1.06e-60	Breast	GALNT15
79633	-2.3268	5.13e-65	Breast	FAT4
375719	-2.32706	2.87e-36	Breast	None
4057	-2.32775	3.66e-13	Breast	LTF
4311	-2.33051	2.5e-41	Breast	MME
347	-2.33488	4.48e-27	Breast	APOD
9194	-2.33543	1.12e-57	Breast	SLC16A7
6581	-2.34336	3.53e-44	Breast	SLC22A3
931	-2.34424	7.93e-21	Breast	MS4A1
85480	-2.34435	2.48e-50	Breast	TSLP
2354	-2.34631	2.46e-34	Breast	FOSB
6854	-2.34856	7.64e-31	Breast	SYN2
80760	-2.35052	1.01e-63	Breast	ITIH5
4773	-2.35359	8.33e-43	Breast	NFATC2
316	-2.37208	2.19e-50	Breast	AOX1
5010	-2.37221	7.08e-58	Breast	CLDN11
54810	-2.37434	5.86e-69	Breast	GIPC2
83992	-2.37871	2.02e-42	Breast	CTTNBP2
84889	-2.38464	7.13e-36	Breast	SLC7A3
64102	-2.3889	1.13e-32	Breast	TNMD
2322	-2.39067	6.61e-26	Breast	FLT3
170692	-2.39367	1.4e-33	Breast	ADAMTS18
7092	-2.39405	2.38e-57	Breast	TLL1
4826	-2.39897	1.52e-46	Breast	NNAT
387700	-2.40656	4.14e-45	Breast	SLC16A12
79974	-2.40886	1.45e-76	Breast	CPED1
64641	-2.41719	1.33e-59	Breast	EBF2
127254	-2.42133	1.35e-21	Breast	ERICH3
57758	-2.42217	5.9e-19	Breast	SCUBE2
151126	-2.42285	8.44e-25	Breast	ZNF385B
400258	-2.42575	3.2e-31	Breast	C14orf180
221091	-2.43568	9.15e-57	Breast	LRRN4CL
1268	-2.43621	3.81e-40	Breast	CNR1
4916	-2.43988	2.35e-30	Breast	NTRK3
5320	-2.44165	4.61e-18	Breast	PLA2G2A
2066	-2.44184	1.43e-18	Breast	ERBB4
5239	-2.44209	2.37e-56	Breast	PGM5
7140	-2.4481	1.08e-31	Breast	TNNT3
9723	-2.44915	1.93e-25	Breast	SEMA3E
2925	-2.44929	3.47e-17	Breast	GRPR
126393	-2.45035	3.84e-55	Breast	HSPB6
338596	-2.45879	9.01e-28	Breast	ST8SIA6
2674	-2.45899	2.02e-14	Breast	GFRA1
79625	-2.46084	4.25e-44	Breast	NDNF
1359	-2.46195	7.96e-31	Breast	CPA3
5522	-2.46764	4.01e-17	Breast	PPP2R2C
10462	-2.47126	4.07e-36	Breast	CLEC10A
126410	-2.47144	7.23e-19	Breast	CYP4F22
5304	-2.47219	2.1e-10	Breast	PIP
7980	-2.4762	1.12e-23	Breast	TFPI2
2949	-2.47735	1.9e-38	Breast	GSTM5
3736	-2.47877	1.63e-48	Breast	KCNA1
1066	-2.4896	1.12e-38	Breast	CES1
3547	-2.49036	3.56e-20	Breast	IGSF1
114905	-2.4922	7.22e-46	Breast	C1QTNF7
7148	-2.49637	1.21e-58	Breast	TNXB
2735	-2.49838	2.39e-65	Breast	GLI1
388743	-2.5	1.58e-17	Breast	CAPN8
124	-2.50069	3.49e-46	Breast	ADH1A
56099	-2.50274	6.14e-59	Breast	PCDHGB7
338645	-2.50393	2.94e-43	Breast	LUZP2
5243	-2.50438	9.25e-70	Breast	ABCB1
155465	-2.50599	4.08e-12	Breast	AGR3
342667	-2.51066	1.14e-13	Breast	STAC2
911	-2.51492	6.58e-42	Breast	CD1C
6869	-2.52448	9.83e-40	Breast	TACR1
1825	-2.54457	1.52e-19	Breast	DSC3
6288	-2.54595	4.78e-25	Breast	SAA1
6422	-2.5548	7.9e-21	Breast	SFRP1
4081	-2.55634	7.89e-65	Breast	MAB21L1
163720	-2.55741	1.73e-17	Breast	None
79785	-2.56025	3.45e-33	Breast	RERGL
8516	-2.5634	7.13e-46	Breast	ITGA8
64388	-2.56432	4.93e-50	Breast	GREM2
367	-2.56458	2.82e-24	Breast	AR
27065	-2.56572	4.01e-49	Breast	NSG1
4223	-2.56918	1.26e-59	Breast	MEOX2
10647	-2.57154	2.14e-10	Breast	SCGB1D2
80332	-2.57219	2.64e-49	Breast	ADAM33
55273	-2.57347	2.61e-44	Breast	TMEM100
5284	-2.57548	9.09e-18	Breast	PIGR
3572	-2.58362	9.39e-32	Breast	IL6ST
126	-2.58993	1.93e-35	Breast	ADH1C
5166	-2.5946	6.31e-61	Breast	PDK4
1288	-2.59668	5.66e-33	Breast	COL4A6
4222	-2.59832	3.75e-45	Breast	MEOX1
26289	-2.6002	3.22e-32	Breast	AK5
2196	-2.60165	6.76e-29	Breast	FAT2
145581	-2.60169	1.26e-66	Breast	LRFN5
2151	-2.604	7.05e-47	Breast	F2RL2
55800	-2.60629	2.11e-64	Breast	SCN3B
130399	-2.61472	2.14e-54	Breast	ACVR1C
845	-2.61572	7.78e-62	Breast	CASQ2
4915	-2.61621	2.8e-49	Breast	NTRK2
7434	-2.61866	1.31e-27	Breast	VIPR2
4958	-2.62043	1.24e-44	Breast	OMD
256691	-2.62246	4.66e-59	Breast	MAMDC2
9068	-2.6308	8.21e-64	Breast	ANGPTL1
810	-2.63188	2.73e-20	Breast	CALML3
8447	-2.64705	3.42e-50	Breast	DOC2B
199974	-2.65244	2.5e-12	Breast	CYP4Z1
1036	-2.65621	8.75e-53	Breast	CDO1
131873	-2.65757	1.43e-41	Breast	COL6A6
6289	-2.65867	1.88e-25	Breast	SAA2
11081	-2.65982	2.35e-51	Breast	KERA
9353	-2.67361	4.48e-62	Breast	SLIT2
1830	-2.67443	7.09e-18	Breast	DSG3
7079	-2.68263	9.31e-33	Breast	TIMP4
285313	-2.68273	1.88e-52	Breast	IGSF10
948	-2.68748	6.3e-48	Breast	CD36
80114	-2.69365	4.62e-49	Breast	BICC1
10349	-2.70021	3.34e-59	Breast	ABCA10
57451	-2.70483	7.37e-41	Breast	TENM2
3852	-2.70569	6.84e-17	Breast	KRT5
375057	-2.72729	1.76e-33	Breast	STUM
4239	-2.73355	1.06e-57	Breast	MFAP4
6363	-2.7358	4.23e-28	Breast	CCL19
4804	-2.73678	9.6e-52	Breast	NGFR
3908	-2.74133	2.15e-71	Breast	LAMA2
57604	-2.74242	2.35e-54	Breast	TRMT9B
5950	-2.74584	2.88e-31	Breast	RBP4
3575	-2.74865	7.47e-41	Breast	IL7R
1776	-2.76208	1.19e-53	Breast	DNASE1L3
862	-2.76217	3.37e-72	Breast	RUNX1T1
8483	-2.77154	1.1e-46	Breast	CILP
2277	-2.77538	9.46e-48	Breast	VEGFD
79987	-2.78782	7.66e-86	Breast	SVEP1
1511	-2.78943	1.31e-43	Breast	CTSG
2327	-2.7897	4.32e-46	Breast	FMO2
128553	-2.79369	7.72e-73	Breast	TSHZ2
3512	-2.80768	5.26e-35	Breast	JCHAIN
2205	-2.80866	2.04e-55	Breast	FCER1A
54102	-2.81384	8.49e-26	Breast	CLIC6
660	-2.82528	3.63e-64	Breast	BMX
2662	-2.82682	1.4e-49	Breast	GDF10
5348	-2.85177	3.42e-47	Breast	FXYD1
3752	-2.85794	9.14e-39	Breast	KCND3
149461	-2.85883	6.08e-49	Breast	CLDN19
85329	-2.8631	8.01e-35	Breast	LGALS12
6328	-2.87468	1.5e-67	Breast	SCN3A
1272	-2.87684	1.76e-45	Breast	CNTN1
2893	-2.87774	5.28e-38	Breast	GRIA4
10216	-2.88756	2.58e-40	Breast	PRG4
8854	-2.89217	8.94e-67	Breast	ALDH1A2
80704	-2.90234	2.41e-35	Breast	SLC19A3
7373	-2.9055	3.66e-73	Breast	COL14A1
4629	-2.90701	2.01e-60	Breast	MYH11
25890	-2.9166	7.91e-68	Breast	ABI3BP
63923	-2.91803	1.88e-52	Breast	TNN
6366	-2.93761	6.71e-32	Breast	CCL21
5241	-2.94754	1.08e-21	Breast	PGR
23460	-2.95274	2.11e-83	Breast	ABCA6
3158	-2.9638	4.5e-15	Breast	HMGCS2
8436	-2.97463	2.97e-83	Breast	CAVIN2
10840	-2.99994	3e-41	Breast	ALDH1L1
6358	-3.00083	8.54e-56	Breast	CCL14
6403	-3.01864	5.93e-51	Breast	SELP
7060	-3.02216	1.51e-48	Breast	THBS4
3861	-3.04347	1.44e-19	Breast	KRT14
3479	-3.05361	1.19e-81	Breast	IGF1
4250	-3.05847	1.46e-11	Breast	SCGB2A2
111	-3.07397	1.18e-36	Breast	ADCY5
10350	-3.09224	8.84e-77	Breast	ABCA9
5105	-3.09633	1.73e-37	Breast	PCK1
57863	-3.10399	6.92e-54	Breast	CADM3
80731	-3.12701	2.74e-81	Breast	THSD7B
729359	-3.12999	3.27e-40	Breast	PLIN4
9635	-3.13268	3e-23	Breast	CLCA2
11122	-3.13578	2.24e-24	Breast	PTPRT
8626	-3.17991	5.55e-50	Breast	TP63
158326	-3.19052	4.21e-73	Breast	FREM1
7704	-3.20057	7.57e-46	Breast	ZBTB16
7021	-3.21057	2e-19	Breast	TFAP2B
6327	-3.2166	3.58e-71	Breast	SCN2B
118430	-3.22647	3.74e-18	Breast	MUCL1
345557	-3.23337	2.92e-68	Breast	PLCXD3
2532	-3.23662	5.64e-45	Breast	ACKR1
90865	-3.24294	8.4e-65	Breast	IL33
10752	-3.25111	5.42e-76	Breast	CHL1
53353	-3.26032	1.93e-34	Breast	LRP1B
729	-3.26993	7.76e-45	Breast	C6
7031	-3.28	3.71e-16	Breast	TFF1
6947	-3.28356	3.07e-26	Breast	TCN1
477	-3.29331	1.8e-50	Breast	ATP1A2
80243	-3.35255	1.53e-73	Breast	PREX2
152110	-3.35753	9.51e-35	Breast	NEK10
22915	-3.36667	2.57e-70	Breast	MMRN1
5649	-3.38709	1.95e-56	Breast	RELN
781	-3.39241	3.64e-62	Breast	CACNA2D1
364	-3.41237	4.46e-45	Breast	AQP7
1149	-3.4162	2.04e-42	Breast	CIDEA
221476	-3.46626	1.62e-41	Breast	PI16
6898	-3.49801	3.98e-23	Breast	TAT
91851	-3.54753	3.41e-54	Breast	CHRDL1
2819	-3.61532	2.72e-45	Breast	GPD1
4969	-3.61551	2.58e-53	Breast	OGN
84417	-3.74739	1.92e-57	Breast	ECRG4
286133	-3.78284	3.31e-63	Breast	SCARA5
146894	-3.79774	4.14e-61	Breast	CD300LG
3952	-3.80878	1.1e-42	Breast	LEP
5346	-3.82576	5.45e-51	Breast	PLIN1
63924	-3.87825	7.98e-42	Breast	CIDEC
91074	-3.89475	1.49e-27	Breast	ANKRD30A
1308	-3.91114	7.35e-53	Breast	COL17A1
92293	-3.9151	6.46e-66	Breast	TMEM132C
2167	-3.94397	1.55e-41	Breast	FABP4
6332	-4.00432	9.95e-89	Breast	SCN7A
10351	-4.26029	1.09e-86	Breast	ABCA8
286753	-4.29047	1.23e-47	Breast	TRARG1
730	-4.66462	2.56e-67	Breast	C7
9370	-5.25935	2.84e-53	Breast	ADIPOQ
125	-5.30016	2.25e-56	Breast	ADH1B
4605	3.7948	2.09e-39	Glioma	MYBL2
1800	3.5884	2.69e-31	Glioma	DPEP1
11065	3.46687	5.06e-36	Glioma	UBE2C
8318	3.4657	3.77e-40	Glioma	CDC45
9212	3.42928	1.22e-37	Glioma	AURKB
332	3.35712	7.64e-38	Glioma	BIRC5
9787	3.33892	1.6e-30	Glioma	DLGAP5
6241	3.26421	9.62e-33	Glioma	RRM2
4318	3.26155	3.9e-19	Glioma	MMP9
9133	3.18369	1.54e-33	Glioma	CCNB2
8475	3.16764	3.01e-34	Glioma	None
10024	3.14599	1.39e-36	Glioma	TROAP
54478	3.13959	2.62e-34	Glioma	PIMREG
9833	3.11624	1.94e-31	Glioma	MELK
10112	3.05664	2.69e-29	Glioma	KIF20A
55872	3.0383	7.86e-31	Glioma	PBK
10403	2.98448	9.77e-33	Glioma	NDC80
9768	2.93977	1.76e-35	Glioma	PCLAF
1058	2.88177	2.45e-32	Glioma	CENPA
55355	2.84332	2.55e-33	Glioma	HJURP
7153	2.84056	1.8e-23	Glioma	TOP2A
64151	2.7973	7.41e-31	Glioma	NCAPG
5320	2.77725	2.65e-13	Glioma	PLA2G2A
90332	2.7757	2.68e-33	Glioma	EXOC3L2
1281	2.77385	1.51e-21	Glioma	COL3A1
147841	2.76319	8.67e-32	Glioma	SPC24
7272	2.75115	7.28e-30	Glioma	TTK
64105	2.73943	1.36e-36	Glioma	CENPK
55388	2.72777	8.56e-33	Glioma	MCM10
283120	2.70172	2.69e-12	Glioma	H19
151648	2.69062	1.74e-30	Glioma	SGO1
10631	2.68725	1.1e-08	Glioma	POSTN
3381	2.67305	8.29e-14	Glioma	IBSP
55723	2.66922	1.19e-39	Glioma	ASF1B
995	2.66624	8.31e-32	Glioma	CDC25C
55247	2.63645	1.22e-27	Glioma	NEIL3
50507	2.62515	5.09e-32	Glioma	NOX4
55165	2.60157	7.32e-32	Glioma	CEP55
6474	2.60093	1.11e-11	Glioma	SHOX2
9700	2.59809	4.07e-29	Glioma	ESPL1
3204	2.59619	1.28e-10	Glioma	HOXA7
11082	2.57669	1.36e-16	Glioma	ESM1
991	2.5696	6.12e-29	Glioma	CDC20
699	2.5368	1.69e-30	Glioma	BUB1
768	2.52967	1.73e-15	Glioma	CA9
646424	2.52903	1.01e-32	Glioma	SPINK8
1482	2.51546	3.93e-15	Glioma	NKX2-5
3206	2.50483	2.42e-11	Glioma	HOXA10
157313	2.47295	7.7e-30	Glioma	CDCA2
3833	2.46989	4.45e-33	Glioma	KIFC1
9156	2.46979	2.04e-32	Glioma	EXO1
983	2.44444	2.53e-35	Glioma	CDK1
51512	2.44285	1.23e-33	Glioma	GTSE1
4237	2.42561	6.52e-20	Glioma	MFAP2
10643	2.42515	9.56e-20	Glioma	IGF2BP3
220134	2.42458	3.46e-32	Glioma	SKA1
701	2.41023	4.83e-26	Glioma	BUB1B
157570	2.40787	1.2e-29	Glioma	ESCO2
3226	2.40148	3.36e-11	Glioma	HOXC10
374393	2.39871	6.93e-26	Glioma	FAM111B
7083	2.39063	1.65e-41	Glioma	TK1
3235	2.37784	1.27e-13	Glioma	HOXD9
1282	2.37482	5.03e-27	Glioma	COL4A1
259266	2.37336	1.75e-22	Glioma	ASPM
1870	2.3717	1.86e-27	Glioma	E2F2
5427	2.36609	3.36e-35	Glioma	POLE2
3201	2.35282	7.35e-11	Glioma	HOXA4
55635	2.34721	2.24e-22	Glioma	DEPDC1
23397	2.311	9.29e-37	Glioma	NCAPH
51203	2.3098	9.07e-31	Glioma	NUSAP1
3213	2.30935	2.77e-10	Glioma	HOXB3
11004	2.3081	2.8e-28	Glioma	KIF2C
4998	2.30677	1.14e-33	Glioma	ORC1
1277	2.30578	3.29e-15	Glioma	COL1A1
9493	2.30419	3.84e-26	Glioma	KIF23
150468	2.30211	6.72e-23	Glioma	CKAP2L
51514	2.29982	6.51e-32	Glioma	DTL
2305	2.29844	3.92e-32	Glioma	FOXM1
9088	2.28838	2.99e-36	Glioma	PKMYT1
79682	2.27928	2.04e-33	Glioma	CENPU
83540	2.26822	1.26e-34	Glioma	NUF2
4288	2.25721	5.11e-22	Glioma	MKI67
4751	2.25488	4.57e-23	Glioma	NEK2
3236	2.2502	1.01e-12	Glioma	HOXD10
2019	2.24734	1.69e-10	Glioma	EN1
221150	2.24241	8.1e-32	Glioma	SKA3
5888	2.23778	6.93e-40	Glioma	RAD51
55584	2.23527	2.07e-13	Glioma	CHRNA9
11339	2.23353	1.21e-36	Glioma	OIP5
3202	2.2228	1.79e-11	Glioma	HOXA5
128239	2.19796	3.13e-26	Glioma	IQGAP3
79019	2.19413	4.14e-44	Glioma	CENPM
55789	2.19411	5.95e-30	Glioma	DEPDC1B
90853	2.18974	8.9e-13	Glioma	SPOCD1
3485	2.18924	1.03e-14	Glioma	IGFBP2
9232	2.18794	3.45e-34	Glioma	PTTG1
26499	2.18128	1.17e-17	Glioma	PLEK2
3200	2.16982	1.37e-10	Glioma	HOXA3
3976	2.14897	8.14e-16	Glioma	LIF
890	2.13292	3.19e-32	Glioma	CCNA2
57405	2.1269	3.83e-30	Glioma	SPC25
55143	2.12361	4.63e-28	Glioma	CDCA8
83903	2.11828	1.63e-30	Glioma	HASPIN
22974	2.09958	4.96e-33	Glioma	TPX2
24137	2.09594	3.22e-26	Glioma	KIF4A
3237	2.0941	3.11e-12	Glioma	HOXD11
79949	2.08389	1.41e-16	Glioma	PLEKHS1
9518	2.08203	3.73e-13	Glioma	GDF15
9928	2.0775	3.71e-25	Glioma	KIF14
3217	2.07438	8.93e-14	Glioma	HOXB7
23440	2.06838	1.04e-10	Glioma	OTP
27286	2.0618	8.18e-14	Glioma	SRPX2
6288	2.05638	1.51e-09	Glioma	SAA1
144455	2.0561	1.76e-18	Glioma	E2F7
285	2.05594	4.29e-27	Glioma	ANGPT2
5347	2.05523	4.05e-42	Glioma	PLK1
7045	2.03631	1.76e-20	Glioma	TGFBI
84419	2.02372	8.44e-17	Glioma	C15orf48
84057	2.02122	9.13e-26	Glioma	MND1
81930	2.01665	7.23e-22	Glioma	KIF18A
6781	2.0059	3.37e-13	Glioma	STC1
79733	2.00448	3.48e-19	Glioma	E2F8
3161	2.00282	3.32e-24	Glioma	HMMR
23480	2.00091	2.24e-19	Glioma	SEC61G
113115	1.98033	1.06e-35	Glioma	MTFR2
647946	1.97524	3.38e-13	Glioma	None
1284	1.9723	4.65e-26	Glioma	COL4A2
143503	1.96819	1.04e-14	Glioma	OR51E1
146909	1.96703	6.18e-30	Glioma	KIF18B
7298	1.96125	8.4e-30	Glioma	TYMS
8438	1.95319	1.25e-29	Glioma	RAD54L
64843	1.94264	2.51e-15	Glioma	ISL2
80119	1.93197	1.08e-32	Glioma	PIF1
7643	1.92777	1.96e-37	Glioma	ZNF90
54821	1.9232	5.04e-29	Glioma	ERCC6L
5806	1.92296	6.24e-15	Glioma	PTX3
541471	1.92241	1.89e-17	Glioma	MIR4435-2HG
112597	1.89987	7.04e-15	Glioma	CYTOR
5307	1.89895	4.86e-10	Glioma	PITX1
2028	1.89601	1.11e-24	Glioma	ENPEP
3223	1.89344	6.59e-11	Glioma	HOXC6
8714	1.89318	4.91e-08	Glioma	ABCC3
57082	1.8884	5.53e-16	Glioma	KNL1
641700	1.8867	7.14e-27	Glioma	ECSCR
4057	1.88276	7.54e-05	Glioma	LTF
4316	1.88262	3.21e-10	Glioma	MMP7
54210	1.8825	1.49e-09	Glioma	TREM1
79801	1.8757	5.47e-32	Glioma	SHCBP1
9464	1.87253	9.99e-11	Glioma	HAND2
80832	1.86947	3.69e-12	Glioma	APOL4
5077	1.86833	5.54e-11	Glioma	PAX3
2146	1.86737	2.52e-38	Glioma	EZH2
5266	1.86685	3.51e-09	Glioma	PI3
3627	1.8633	7.45e-08	Glioma	CXCL10
57124	1.85167	1.28e-22	Glioma	CD248
3070	1.85046	6.56e-33	Glioma	HELLS
10721	1.84398	2.2e-24	Glioma	POLQ
5328	1.84378	3.39e-17	Glioma	PLAU
2494	1.83253	5.84e-20	Glioma	NR5A2
51330	1.82196	7.85e-14	Glioma	TNFRSF12A
3232	1.8194	1.61e-09	Glioma	HOXD3
1104	1.81792	2.09e-20	Glioma	RCC1
6274	1.81655	2.69e-12	Glioma	S100A3
51659	1.81515	3.17e-35	Glioma	GINS2
8038	1.78897	2.14e-14	Glioma	ADAM12
3199	1.78815	7.64e-10	Glioma	HOXA2
1033	1.78352	9.44e-27	Glioma	CDKN3
137902	1.78318	3.77e-19	Glioma	PXDNL
3212	1.78128	1.02e-08	Glioma	HOXB2
5118	1.77702	8.76e-21	Glioma	PCOLCE
6768	1.77364	8.2e-21	Glioma	ST14
3239	1.77238	5.28e-08	Glioma	HOXD13
63950	1.76828	3.32e-07	Glioma	DMRTA2
284403	1.76115	1.52e-25	Glioma	WDR62
55010	1.7575	3.53e-36	Glioma	PARPBP
10635	1.75669	2.66e-34	Glioma	RAD51AP1
27299	1.75605	6.96e-10	Glioma	ADAMDEC1
6790	1.75334	3.2e-36	Glioma	AURKA
6382	1.75306	2.07e-25	Glioma	SDC1
56265	1.7507	1.05e-21	Glioma	CPXM1
1978	1.74942	8.47e-60	Glioma	EIF4EBP1
387103	1.74728	6.12e-41	Glioma	CENPW
83990	1.74669	8.27e-19	Glioma	BRIP1
116039	1.74619	1.08e-10	Glioma	OSR2
7041	1.74447	1.49e-51	Glioma	TGFB1I1
84790	1.74327	9.44e-18	Glioma	TUBA1C
220042	1.73668	3.53e-32	Glioma	DDIAS
6590	1.73076	1.1e-13	Glioma	SLPI
407977	1.7285	5.81e-09	Glioma	TNFSF12-TNFSF13
81620	1.72805	2.27e-34	Glioma	CDT1
55076	1.72537	5.83e-38	Glioma	TMEM45A
2700	1.7238	2.96e-12	Glioma	GJA3
146956	1.7223	6.63e-35	Glioma	EME1
1063	1.71425	4.51e-20	Glioma	CENPF
493869	1.7139	6.17e-11	Glioma	GPX8
10644	1.71112	3.36e-10	Glioma	IGF2BP2
10460	1.71103	1.49e-29	Glioma	TACC3
7422	1.7081	5.98e-20	Glioma	VEGFA
2359	1.70746	2e-12	Glioma	FPR3
761	1.70723	3.52e-08	Glioma	CA3
1164	1.70454	9.34e-33	Glioma	CKS2
7262	1.70066	1.66e-12	Glioma	PHLDA2
9319	1.69736	3.18e-36	Glioma	TRIP13
7076	1.69334	3.36e-10	Glioma	TIMP1
94031	1.69171	2.38e-15	Glioma	HTRA3
579	1.6915	9.5e-14	Glioma	NKX3-2
4838	1.68964	7.13e-23	Glioma	NODAL
3221	1.68805	7.21e-11	Glioma	HOXC4
219409	1.68627	1.25e-12	Glioma	GSX1
3234	1.68275	1.03e-07	Glioma	HOXD8
6023	1.68007	2.37e-12	Glioma	None
4837	1.67971	8.81e-08	Glioma	NNMT
1062	1.67858	1.58e-19	Glioma	CENPE
11013	1.67665	1.25e-11	Glioma	TMSB15A
55282	1.675	7.9e-18	Glioma	LRRC36
990	1.6656	5.25e-25	Glioma	CDC6
9582	1.6655	8.77e-18	Glioma	APOBEC3B
113130	1.66196	1.38e-31	Glioma	CDCA5
10437	1.66176	5.49e-16	Glioma	IFI30
283971	1.65715	2.61e-13	Glioma	CLEC18C
2177	1.65478	2.59e-36	Glioma	FANCD2
4017	1.65229	5.59e-22	Glioma	LOXL2
7293	1.64974	2.55e-20	Glioma	TNFRSF4
79054	1.64965	1.65e-07	Glioma	TRPM8
11130	1.64713	1.28e-38	Glioma	ZWINT
1031	1.64056	6.79e-23	Glioma	CDKN2C
2015	1.63381	2.03e-10	Glioma	ADGRE1
891	1.62949	2.46e-27	Glioma	CCNB1
871	1.62704	4.2e-23	Glioma	SERPINH1
100216001	1.61881	2.29e-19	Glioma	None
54751	1.61344	1.26e-23	Glioma	FBLIM1
145258	1.61332	1.05e-13	Glioma	GSC
1289	1.61034	1.35e-11	Glioma	COL5A1
221091	1.60615	3.39e-12	Glioma	LRRN4CL
3214	1.60547	2.08e-07	Glioma	HOXB4
9837	1.6022	1.93e-38	Glioma	GINS1
497190	1.60125	5.59e-12	Glioma	CLEC18B
115701	1.59822	4.38e-13	Glioma	ALPK2
6232	1.59366	5.42e-12	Glioma	RPS27
83461	1.58603	3.05e-40	Glioma	CDCA3
25886	1.58329	3.01e-34	Glioma	POC1A
29765	1.57703	4.44e-20	Glioma	TMOD4
115273	1.57678	1.14e-14	Glioma	RAB42
23529	1.57676	2.08e-12	Glioma	CLCF1
4223	1.5739	0.00010187	Glioma	MEOX2
1292	1.57308	1.02e-12	Glioma	COL6A2
55215	1.57271	7.32e-32	Glioma	FANCI
1071	1.57161	2e-17	Glioma	CETP
11270	1.56261	4.56e-49	Glioma	NRM
4001	1.55797	6.1e-33	Glioma	LMNB1
7015	1.55762	4.03e-18	Glioma	TERT
1594	1.55486	3.18e-17	Glioma	CYP27B1
8357	1.54749	3.02e-20	Glioma	H3C10
8363	1.54349	2.47e-17	Glioma	H4C11
3225	1.54203	2.79e-09	Glioma	HOXC9
10265	1.53638	1.05e-08	Glioma	IRX5
81610	1.52526	1.44e-16	Glioma	FAM83D
962	1.52175	1.14e-09	Glioma	CD48
389610	1.51776	1.66e-16	Glioma	XKR5
284276	1.51737	5.33e-13	Glioma	None
8857	1.51676	1.22e-09	Glioma	FCGBP
3487	1.51094	3.47e-30	Glioma	IGFBP4
64231	1.50906	1.61e-12	Glioma	MS4A6A
2175	1.50554	6.75e-29	Glioma	FANCA
11200	1.50525	1.55e-34	Glioma	CHEK2
256933	1.50354	1e-14	Glioma	NPB
150771	1.50132	8.9e-18	Glioma	ITPRIPL1
7044	1.50006	8.06e-07	Glioma	LEFTY2
84249	-1.50049	2.38e-19	Glioma	PSD2
9145	-1.50099	2.42e-33	Glioma	SYNGR1
59283	-1.50124	1.02e-12	Glioma	CACNG8
652919	-1.50127	1.53e-11	Glioma	None
79948	-1.50233	3.66e-07	Glioma	PLPPR3
4128	-1.50286	2.48e-45	Glioma	MAOA
2653	-1.5065	3.39e-15	Glioma	GCSH
375449	-1.50694	1.09e-37	Glioma	MAST4
10894	-1.50776	1.69e-11	Glioma	LYVE1
80863	-1.50829	8.29e-28	Glioma	PRRT1
1395	-1.51016	7.2e-17	Glioma	CRHR2
8174	-1.51295	1.08e-13	Glioma	MADCAM1
284615	-1.51354	1.99e-25	Glioma	ANKRD34A
146223	-1.51408	8.27e-49	Glioma	CMTM4
25827	-1.51415	1.63e-20	Glioma	FBXL2
5596	-1.51632	8.46e-30	Glioma	MAPK4
257000	-1.51635	1.21e-26	Glioma	None
56099	-1.51788	8.92e-08	Glioma	PCDHGB7
126433	-1.51798	1.46e-21	Glioma	FBXO27
80303	-1.52022	2.36e-29	Glioma	EFHD1
8909	-1.52261	8.3e-21	Glioma	ENDOU
146754	-1.52266	1.58e-13	Glioma	DNAH2
8522	-1.52271	1.03e-28	Glioma	None
220107	-1.52304	1.22e-28	Glioma	DLEU7
6324	-1.52431	1.61e-28	Glioma	SCN1B
863	-1.52444	1.37e-27	Glioma	CBFA2T3
254295	-1.52501	1.01e-22	Glioma	PHYHD1
131034	-1.52732	4.19e-07	Glioma	CPNE4
386757	-1.52775	8.86e-16	Glioma	None
1908	-1.52875	2.31e-15	Glioma	EDN3
5046	-1.52912	2.01e-12	Glioma	PCSK6
1580	-1.52935	7.92e-14	Glioma	CYP4B1
51127	-1.52992	9.54e-18	Glioma	TRIM17
202500	-1.53157	2.79e-21	Glioma	TCTE1
818	-1.53195	6.01e-53	Glioma	CAMK2G
64506	-1.53207	2.71e-38	Glioma	CPEB1
115827	-1.53346	6.03e-10	Glioma	RAB3C
59352	-1.53426	5.92e-06	Glioma	LGR6
2697	-1.53698	5.56e-20	Glioma	GJA1
220202	-1.53734	1.76e-20	Glioma	ATOH7
2674	-1.53736	1.01e-07	Glioma	GFRA1
1734	-1.53749	2.86e-14	Glioma	DIO2
6319	-1.53756	2.15e-30	Glioma	SCD
22853	-1.53771	3.59e-27	Glioma	LMTK2
146057	-1.53894	5.4e-30	Glioma	TTBK2
9723	-1.5397	2.92e-07	Glioma	SEMA3E
378465	-1.54099	9.07e-15	Glioma	None
5058	-1.5412	2.4e-28	Glioma	PAK1
117583	-1.5421	6.31e-17	Glioma	PARD3B
114900	-1.54243	6.63e-18	Glioma	C1QTNF4
56107	-1.54263	4.51e-09	Glioma	PCDHGA9
10974	-1.54508	4.65e-21	Glioma	ADIRF
285533	-1.54594	6.83e-18	Glioma	RNF175
5737	-1.54696	6.58e-12	Glioma	PTGFR
9771	-1.54746	6.6e-26	Glioma	RAPGEF5
154197	-1.54753	5.89e-15	Glioma	PNLDC1
6529	-1.54817	4.61e-26	Glioma	SLC6A1
6331	-1.54819	1.33e-17	Glioma	SCN5A
4892	-1.54965	3.29e-17	Glioma	NRAP
9722	-1.54966	2.68e-31	Glioma	NOS1AP
3778	-1.5504	2.01e-40	Glioma	KCNMA1
8170	-1.55093	2.11e-10	Glioma	SLC14A2
651	-1.55095	9.02e-21	Glioma	BMP3
7062	-1.55141	9.17e-20	Glioma	TCHH
554202	-1.55192	2.32e-17	Glioma	None
139735	-1.55227	1.33e-23	Glioma	ZFP92
7484	-1.5524	1.16e-18	Glioma	WNT9B
10891	-1.55303	7.49e-36	Glioma	PPARGC1A
100033416	-1.55418	5.1e-11	Glioma	None
79026	-1.55598	2.86e-29	Glioma	AHNAK
10060	-1.5561	1.31e-29	Glioma	ABCC9
441061	-1.55645	1.77e-12	Glioma	MARCHF11
56243	-1.55653	5.61e-24	Glioma	KIAA1217
8997	-1.55755	7.08e-42	Glioma	KALRN
2978	-1.55896	2.13e-13	Glioma	GUCA1A
64919	-1.56151	2.89e-21	Glioma	BCL11B
57369	-1.56295	2.53e-12	Glioma	GJD2
286367	-1.56431	6.75e-34	Glioma	None
23413	-1.56459	8.41e-37	Glioma	NCS1
50801	-1.56483	1.2e-14	Glioma	KCNK4
54825	-1.5657	2.77e-23	Glioma	CDHR2
55295	-1.56574	5.64e-22	Glioma	KLHL26
343702	-1.56747	1.89e-09	Glioma	XKR7
56134	-1.56766	1.43e-26	Glioma	PCDHAC2
146433	-1.56808	1.02e-26	Glioma	IL34
5105	-1.56834	4.81e-17	Glioma	PCK1
2043	-1.57015	4.9e-25	Glioma	EPHA4
5655	-1.57056	6.04e-24	Glioma	KLK10
167681	-1.57088	1.16e-12	Glioma	PRSS35
11251	-1.57273	2.62e-22	Glioma	PTGDR2
56138	-1.57382	1.13e-09	Glioma	PCDHA11
10345	-1.57405	1.4e-13	Glioma	TRDN
7018	-1.57411	3.65e-16	Glioma	TF
79740	-1.57416	2.13e-13	Glioma	ZBBX
5143	-1.57436	4.61e-20	Glioma	PDE4C
2322	-1.57449	2.08e-16	Glioma	FLT3
164684	-1.57563	7.71e-21	Glioma	WBP2NL
442454	-1.57629	2.33e-14	Glioma	None
401562	-1.57723	1.66e-10	Glioma	LCNL1
4887	-1.57763	2.47e-09	Glioma	NPY2R
91807	-1.5788	1.15e-21	Glioma	MYLK3
10326	-1.57954	6.48e-40	Glioma	SIRPB1
783	-1.57963	1.91e-26	Glioma	CACNB2
3423	-1.58096	4.38e-41	Glioma	IDS
56977	-1.581	3.05e-28	Glioma	STOX2
2155	-1.58181	2.32e-14	Glioma	F7
59344	-1.58182	9.68e-20	Glioma	ALOXE3
150726	-1.58205	2.92e-29	Glioma	FBXO41
199920	-1.58272	3.33e-15	Glioma	FYB2
57683	-1.58296	7.98e-30	Glioma	ZDBF2
9201	-1.58298	2.33e-32	Glioma	DCLK1
57687	-1.58354	2.88e-12	Glioma	VAT1L
5874	-1.58401	4.77e-14	Glioma	RAB27B
29119	-1.58405	1.67e-15	Glioma	CTNNA3
952	-1.58407	7.56e-21	Glioma	CD38
157627	-1.58453	8.39e-10	Glioma	None
933	-1.58481	5.19e-12	Glioma	CD22
23236	-1.58598	4.95e-26	Glioma	PLCB1
81578	-1.5861	1.22e-11	Glioma	COL21A1
283521	-1.58758	2.63e-20	Glioma	TMEM272
4233	-1.58759	3.53e-10	Glioma	MET
22891	-1.59221	6.26e-33	Glioma	ZNF365
400591	-1.59251	1.67e-15	Glioma	None
2895	-1.59258	5.9e-11	Glioma	GRID2
151742	-1.59349	1.96e-30	Glioma	PPM1L
56169	-1.59813	1.43e-10	Glioma	GSDMC
221692	-1.59831	2.57e-28	Glioma	PHACTR1
113146	-1.5992	2.53e-18	Glioma	AHNAK2
111	-1.60027	3.91e-19	Glioma	ADCY5
3249	-1.60174	1.69e-15	Glioma	HPN
85379	-1.60231	3.14e-52	Glioma	KIAA1671
57188	-1.60447	3.84e-22	Glioma	ADAMTSL3
148753	-1.60453	4.61e-11	Glioma	FAM163A
23136	-1.60591	1.06e-30	Glioma	EPB41L3
1132	-1.60618	3.33e-18	Glioma	CHRM4
728798	-1.60682	9.57e-19	Glioma	None
55604	-1.60756	7.26e-23	Glioma	CARMIL1
2125	-1.60775	1.66e-15	Glioma	EVPL
81832	-1.60945	7.37e-11	Glioma	NETO1
4969	-1.60967	5.93e-13	Glioma	OGN
285093	-1.60973	3.78e-08	Glioma	RTP5
7704	-1.61133	5.98e-18	Glioma	ZBTB16
100130418	-1.6115	8.64e-13	Glioma	None
1183	-1.61189	7.96e-48	Glioma	CLCN4
3800	-1.61356	4.71e-34	Glioma	KIF5C
128553	-1.61576	1.89e-15	Glioma	TSHZ2
164832	-1.6159	3.61e-36	Glioma	LONRF2
23017	-1.61598	4.17e-31	Glioma	FAIM2
85315	-1.61779	1.21e-46	Glioma	PAQR8
3773	-1.61906	1e-13	Glioma	KCNJ16
26298	-1.62134	9.51e-22	Glioma	EHF
1630	-1.62197	9.64e-12	Glioma	DCC
255031	-1.62221	1.64e-31	Glioma	None
55130	-1.62225	8.08e-16	Glioma	ARMC4
117245	-1.62283	6.18e-14	Glioma	PLAAT5
56139	-1.62292	6.93e-11	Glioma	PCDHA10
6363	-1.62318	8.41e-12	Glioma	CCL19
3763	-1.62418	1.89e-17	Glioma	KCNJ6
443	-1.62473	5.95e-20	Glioma	ASPA
26059	-1.62529	1.14e-26	Glioma	ERC2
9132	-1.6261	2.39e-17	Glioma	KCNQ4
80243	-1.62795	2.42e-22	Glioma	PREX2
57574	-1.62924	2.2e-09	Glioma	MARCHF4
84125	-1.62939	3.4e-13	Glioma	LRRIQ1
286256	-1.63012	2.9e-19	Glioma	LCN12
9108	-1.63082	1.13e-26	Glioma	MTMR7
5168	-1.6313	5.7e-18	Glioma	ENPP2
64084	-1.632	6.51e-21	Glioma	CLSTN2
26050	-1.63207	1.53e-19	Glioma	SLITRK5
84448	-1.63432	5.95e-35	Glioma	ABLIM2
5653	-1.63625	4.21e-09	Glioma	KLK6
273	-1.63812	5.92e-25	Glioma	AMPH
123591	-1.63834	2.76e-32	Glioma	TMEM266
1600	-1.63909	1.51e-13	Glioma	DAB1
64881	-1.64049	6.19e-14	Glioma	PCDH20
541466	-1.64076	2.6e-16	Glioma	CT45A1
388939	-1.64194	5.43e-25	Glioma	PCARE
25818	-1.64329	8.79e-18	Glioma	KLK5
85320	-1.64334	1.23e-27	Glioma	ABCC11
146177	-1.64553	6.74e-12	Glioma	VWA3A
170302	-1.64582	2.24e-14	Glioma	ARX
374387	-1.64836	4.55e-22	Glioma	None
26353	-1.64857	8.7e-23	Glioma	HSPB8
10335	-1.65101	1.89e-33	Glioma	MRVI1
408	-1.65104	9.64e-48	Glioma	ARRB1
145447	-1.65244	1.45e-18	Glioma	ABHD12B
159686	-1.65269	2.52e-27	Glioma	CFAP58
158399	-1.65378	8.56e-38	Glioma	ZNF483
11141	-1.65516	2.16e-17	Glioma	IL1RAPL1
23031	-1.65614	2.82e-44	Glioma	MAST3
80725	-1.65704	3.56e-21	Glioma	SRCIN1
9547	-1.65759	3.54e-10	Glioma	CXCL14
5590	-1.65763	2.63e-23	Glioma	PRKCZ
83648	-1.65835	3.7e-27	Glioma	FAM167A
94233	-1.66089	4.71e-20	Glioma	OPN4
8470	-1.66107	9e-40	Glioma	SORBS2
11189	-1.66164	1.93e-12	Glioma	CELF3
9495	-1.66189	4.2e-25	Glioma	AKAP5
8436	-1.66331	1.94e-26	Glioma	CAVIN2
1645	-1.66444	6.81e-13	Glioma	AKR1C1
285498	-1.66511	3.45e-16	Glioma	RNF212
284422	-1.66515	8.14e-23	Glioma	SMIM24
3880	-1.66643	3.38e-17	Glioma	KRT19
2044	-1.6676	3.06e-15	Glioma	EPHA5
340533	-1.66784	2.61e-16	Glioma	NEXMIF
6695	-1.66887	1.56e-20	Glioma	SPOCK1
23120	-1.66898	8.36e-17	Glioma	ATP10B
57662	-1.67007	5.93e-12	Glioma	CAMSAP3
27199	-1.67246	6.19e-21	Glioma	OXGR1
645996	-1.6728	4.28e-15	Glioma	None
219287	-1.67299	3.44e-27	Glioma	AMER2
6752	-1.67338	4.32e-19	Glioma	SSTR2
23096	-1.67366	2.08e-48	Glioma	IQSEC2
56477	-1.67417	3e-24	Glioma	CCL28
7093	-1.67506	2.27e-20	Glioma	TLL2
3749	-1.67518	4.58e-41	Glioma	KCNC4
862	-1.67624	7.94e-20	Glioma	RUNX1T1
162514	-1.67805	1.62e-25	Glioma	TRPV3
7881	-1.67806	4.38e-26	Glioma	KCNAB1
11033	-1.67813	4.94e-27	Glioma	ADAP1
150572	-1.67818	7.64e-19	Glioma	SMYD1
4072	-1.67977	9.81e-21	Glioma	EPCAM
2675	-1.68004	1.44e-16	Glioma	GFRA2
55314	-1.6808	2.55e-17	Glioma	TMEM144
9737	-1.68217	3.52e-35	Glioma	GPRASP1
1795	-1.68266	8.74e-30	Glioma	DOCK3
100130311	-1.68267	3.33e-33	Glioma	C17orf107
51301	-1.68452	9.42e-29	Glioma	GCNT4
53405	-1.68464	1.95e-36	Glioma	CLIC5
171177	-1.68531	4.1e-18	Glioma	RHOV
54438	-1.68845	1.4e-34	Glioma	GFOD1
8507	-1.68854	5.43e-20	Glioma	ENC1
6252	-1.68996	2.36e-25	Glioma	RTN1
6096	-1.69059	1.71e-21	Glioma	RORB
112476	-1.69144	4.33e-31	Glioma	PRRT2
6581	-1.69219	3.06e-16	Glioma	SLC22A3
645784	-1.69231	2.69e-20	Glioma	None
9891	-1.69429	1.68e-44	Glioma	NUAK1
3084	-1.69525	7.22e-13	Glioma	NRG1
8871	-1.69555	4.77e-26	Glioma	SYNJ2
8938	-1.69664	2.94e-21	Glioma	BAIAP3
83955	-1.69763	4.9e-12	Glioma	None
10439	-1.69811	4.67e-22	Glioma	OLFM1
627	-1.69816	1.86e-16	Glioma	BDNF
120376	-1.69914	7.74e-21	Glioma	COLCA2
139189	-1.69931	4.21e-10	Glioma	DGKK
80274	-1.7002	1.14e-18	Glioma	SCUBE1
112755	-1.70025	5.84e-22	Glioma	STX1B
493812	-1.70029	1.76e-43	Glioma	None
90529	-1.70103	6.38e-20	Glioma	STPG1
135152	-1.70246	8.75e-18	Glioma	B3GAT2
27019	-1.70296	1.45e-18	Glioma	DNAI1
644936	-1.70445	2.03e-13	Glioma	None
118442	-1.70456	1.7e-16	Glioma	GPR62
1139	-1.70489	1.94e-19	Glioma	CHRNA7
85004	-1.70494	1.7e-30	Glioma	RERG
6812	-1.70534	3.37e-34	Glioma	STXBP1
80034	-1.70534	4.09e-22	Glioma	CSRNP3
5100	-1.70565	2.9e-19	Glioma	PCDH8
124739	-1.70623	2.9e-12	Glioma	USP43
23359	-1.70757	6.76e-26	Glioma	FAM189A1
1137	-1.70764	6.13e-11	Glioma	CHRNA4
2138	-1.70787	5.99e-11	Glioma	EYA1
338645	-1.70974	7.1e-10	Glioma	LUZP2
84940	-1.71014	5.64e-17	Glioma	CORO6
5592	-1.71066	4.42e-27	Glioma	PRKG1
53919	-1.7123	8.29e-24	Glioma	SLCO1C1
9576	-1.71309	4.25e-20	Glioma	SPAG6
643763	-1.71329	3e-17	Glioma	None
64344	-1.71372	3.4e-16	Glioma	HIF3A
83851	-1.71375	3.66e-14	Glioma	SYT16
4051	-1.71393	1.38e-13	Glioma	CYP4F3
845	-1.714	1.6e-19	Glioma	CASQ2
3782	-1.71464	7.8e-31	Glioma	KCNN3
8991	-1.71488	6.19e-26	Glioma	SELENBP1
635	-1.71519	2.28e-24	Glioma	BHMT
114757	-1.72024	2.04e-20	Glioma	CYGB
2571	-1.7212	1.49e-17	Glioma	GAD1
255101	-1.72213	8.85e-18	Glioma	CFAP65
114801	-1.72279	5.38e-21	Glioma	TMEM200A
163782	-1.72284	5.64e-16	Glioma	KANK4
84251	-1.72497	1.96e-45	Glioma	SGIP1
222537	-1.72502	9.45e-21	Glioma	HS3ST5
160492	-1.72587	5.37e-18	Glioma	LMNTD1
22849	-1.72739	4.13e-36	Glioma	CPEB3
6374	-1.72757	2.2e-15	Glioma	CXCL5
1310	-1.72785	9.1e-19	Glioma	COL19A1
60680	-1.72901	2.44e-13	Glioma	CELF5
83857	-1.72996	3.13e-43	Glioma	TMTC1
11095	-1.73044	6.41e-29	Glioma	ADAMTS8
4340	-1.73121	6.56e-11	Glioma	MOG
441027	-1.73175	5.82e-38	Glioma	TMEM150C
30819	-1.73196	7.26e-16	Glioma	KCNIP2
554235	-1.73219	2.55e-18	Glioma	ASPDH
7068	-1.73426	1.69e-46	Glioma	THRB
123872	-1.73665	4.54e-21	Glioma	DNAAF1
259232	-1.73729	1.96e-28	Glioma	NALCN
1149	-1.73775	2.46e-17	Glioma	CIDEA
338	-1.73813	4.24e-21	Glioma	APOB
728215	-1.73884	5.24e-15	Glioma	FAM155A
1114	-1.73903	1.34e-12	Glioma	CHGB
51168	-1.73946	3.11e-20	Glioma	MYO15A
79815	-1.7401	2.85e-20	Glioma	NIPAL2
4885	-1.74086	2.62e-11	Glioma	NPTX2
140767	-1.74149	2.27e-17	Glioma	NRSN1
6833	-1.74308	6.52e-11	Glioma	ABCC8
80323	-1.7454	2.04e-34	Glioma	CCDC68
3737	-1.74603	4.62e-36	Glioma	KCNA2
157753	-1.74657	2.51e-29	Glioma	TMEM74
168391	-1.74681	1.25e-20	Glioma	GALNTL5
84466	-1.74742	1.96e-24	Glioma	MEGF10
51807	-1.74839	1.58e-27	Glioma	TUBA8
1621	-1.75012	2.43e-22	Glioma	DBH
140803	-1.75063	2.05e-29	Glioma	TRPM6
116154	-1.75068	2.56e-17	Glioma	PHACTR3
481	-1.75242	5.48e-43	Glioma	ATP1B1
92293	-1.75385	1.49e-14	Glioma	TMEM132C
9752	-1.75414	1.35e-14	Glioma	PCDHA9
6271	-1.75484	1.47e-21	Glioma	S100A1
114805	-1.75606	8.9e-10	Glioma	GALNT13
123099	-1.75875	7.51e-30	Glioma	DEGS2
285313	-1.75955	6.78e-31	Glioma	IGSF10
255928	-1.7636	3.96e-23	Glioma	SYT14
6326	-1.76686	2.56e-26	Glioma	SCN2A
100188947	-1.76844	4.33e-28	Glioma	None
57863	-1.76893	7.16e-23	Glioma	CADM3
286499	-1.77021	3.63e-14	Glioma	FAM133A
57692	-1.77078	2.4e-31	Glioma	MAGEE1
64218	-1.7709	3.66e-44	Glioma	SEMA4A
8111	-1.77176	1.28e-25	Glioma	GPR68
6263	-1.77196	4.14e-16	Glioma	RYR3
84968	-1.77229	1.39e-26	Glioma	PNMA6A
84830	-1.7733	1.6e-18	Glioma	ADTRP
5625	-1.77791	3.86e-25	Glioma	PRODH
150538	-1.77836	4.32e-18	Glioma	None
24141	-1.7789	2.01e-27	Glioma	LAMP5
6855	-1.77893	6.63e-29	Glioma	SYP
339855	-1.77895	1.23e-19	Glioma	KY
3290	-1.7793	6.03e-16	Glioma	HSD11B1
343171	-1.77948	9.41e-24	Glioma	OR2W3
9378	-1.77965	3.35e-24	Glioma	NRXN1
10562	-1.78102	9.96e-18	Glioma	OLFM4
219738	-1.78106	4.26e-23	Glioma	FAM241B
23492	-1.78119	4.54e-51	Glioma	CBX7
4978	-1.78147	1.43e-18	Glioma	OPCML
8601	-1.78558	2.83e-23	Glioma	RGS20
56142	-1.78593	2.64e-14	Glioma	PCDHA6
158228	-1.78758	9.44e-15	Glioma	None
390205	-1.78846	7.25e-18	Glioma	LRRC10B
23619	-1.79153	1.22e-19	Glioma	ZIM2
9829	-1.79386	1.92e-44	Glioma	DNAJC6
134111	-1.79439	2.98e-21	Glioma	UBE2QL1
374977	-1.79461	2.87e-20	Glioma	MROH7
340554	-1.79687	3.51e-16	Glioma	ZC3H12B
10279	-1.80133	3.49e-16	Glioma	PRSS16
56666	-1.80198	2.37e-33	Glioma	PANX2
55118	-1.80216	2.2e-11	Glioma	CRTAC1
440508	-1.80258	8.26e-15	Glioma	None
57562	-1.80286	2.75e-26	Glioma	CEP126
91768	-1.80503	1.07e-33	Glioma	CABLES1
117	-1.80505	6.22e-19	Glioma	ADCYAP1R1
85453	-1.80681	3.57e-39	Glioma	TSPYL5
23025	-1.80941	1.16e-18	Glioma	UNC13A
9254	-1.81084	9.35e-21	Glioma	CACNA2D2
1996	-1.81115	1.4e-14	Glioma	ELAVL4
10382	-1.81174	2.25e-21	Glioma	TUBB4A
56105	-1.81284	8.36e-15	Glioma	PCDHGA11
9920	-1.81384	1.98e-47	Glioma	KBTBD11
51365	-1.81392	6.32e-27	Glioma	PLA1A
4923	-1.81416	3.09e-14	Glioma	NTSR1
8941	-1.81423	1.2e-16	Glioma	CDK5R2
115584	-1.81577	3.4e-11	Glioma	SLC5A11
9053	-1.81662	2.28e-41	Glioma	MAP7
93664	-1.8182	3.01e-35	Glioma	CADPS2
56110	-1.81966	1.13e-14	Glioma	PCDHGA5
54798	-1.81995	5.22e-22	Glioma	DCHS2
284677	-1.82217	9.98e-28	Glioma	None
161725	-1.82306	1.01e-33	Glioma	OTUD7A
10396	-1.82421	2.58e-29	Glioma	ATP8A1
22895	-1.82531	1.5e-11	Glioma	RPH3A
57537	-1.82595	1.4e-38	Glioma	SORCS2
221662	-1.82628	2.66e-19	Glioma	RBM24
388394	-1.82735	1.63e-16	Glioma	RPRML
869	-1.82968	3.5e-10	Glioma	CBLN1
441376	-1.83069	3.67e-24	Glioma	AARD
11170	-1.83107	9.72e-37	Glioma	FAM107A
114299	-1.83233	1.31e-24	Glioma	None
54550	-1.83235	7.57e-23	Glioma	NECAB2
386618	-1.8334	9.52e-19	Glioma	KCTD4
9177	-1.83451	6.5e-19	Glioma	HTR3B
11155	-1.83489	1.58e-22	Glioma	LDB3
10858	-1.83521	5.9e-43	Glioma	CYP46A1
64399	-1.83621	1.19e-17	Glioma	HHIP
254050	-1.83819	3.02e-23	Glioma	LRRC43
399668	-1.83888	4.64e-44	Glioma	SMIM10L2A
4306	-1.8404	2.69e-51	Glioma	NR3C2
5730	-1.84191	6.2e-22	Glioma	PTGDS
26585	-1.84223	6.44e-13	Glioma	GREM1
139728	-1.84345	1.18e-26	Glioma	PNCK
150	-1.84405	2.43e-23	Glioma	ADRA2A
11069	-1.84462	7.76e-29	Glioma	RAPGEF4
8395	-1.84658	1.46e-36	Glioma	PIP5K1B
5138	-1.84749	2.55e-22	Glioma	PDE2A
56154	-1.84768	6.71e-25	Glioma	TEX15
2830	-1.84999	9.99e-16	Glioma	GPR6
51412	-1.85137	1.35e-10	Glioma	ACTL6B
5444	-1.85302	4.15e-21	Glioma	PON1
5099	-1.85609	8.31e-21	Glioma	PCDH7
5662	-1.8561	7.07e-19	Glioma	PSD
440556	-1.85611	2.05e-27	Glioma	None
8001	-1.85787	2.18e-10	Glioma	GLRA3
134957	-1.8587	1.19e-48	Glioma	STXBP5
54566	-1.86159	1.58e-23	Glioma	EPB41L4B
10815	-1.86299	2.47e-19	Glioma	CPLX1
6425	-1.86343	4.48e-16	Glioma	SFRP5
285987	-1.86408	4.35e-13	Glioma	None
50940	-1.86415	1.94e-24	Glioma	PDE11A
9750	-1.86421	4.07e-38	Glioma	RIPOR2
728643	-1.86455	1.91e-13	Glioma	None
9420	-1.86585	1.79e-26	Glioma	CYP7B1
256472	-1.86634	3.37e-20	Glioma	TMEM151A
57469	-1.86715	5.72e-38	Glioma	PNMA8B
440503	-1.86855	2.16e-24	Glioma	PLIN5
80852	-1.86904	5.65e-15	Glioma	GRIP2
57524	-1.8701	8.46e-24	Glioma	CASKIN1
1768	-1.87032	2.75e-22	Glioma	DNAH6
643387	-1.87283	8.88e-16	Glioma	None
192668	-1.87364	1.03e-27	Glioma	CYS1
8534	-1.87534	3.1e-35	Glioma	CHST1
113220	-1.87704	5.49e-20	Glioma	KIF12
646113	-1.87743	4.03e-13	Glioma	None
51458	-1.87788	9.51e-18	Glioma	RHCG
5178	-1.87968	8.29e-26	Glioma	PEG3
64699	-1.87972	9e-15	Glioma	TMPRSS3
23461	-1.87987	3.87e-24	Glioma	ABCA5
283848	-1.88136	1.15e-24	Glioma	CES4A
762	-1.88139	1.69e-25	Glioma	CA4
128218	-1.88365	8.39e-12	Glioma	TMEM125
9256	-1.8837	1.28e-26	Glioma	TSPOAP1
122481	-1.88382	3.76e-18	Glioma	AK7
83656	-1.88703	2.84e-22	Glioma	None
154796	-1.88774	2.06e-47	Glioma	AMOT
56106	-1.88881	2.9e-09	Glioma	PCDHGA10
259217	-1.88954	3.24e-40	Glioma	HSPA12A
222166	-1.89042	5.11e-42	Glioma	MTURN
284521	-1.89243	9.91e-15	Glioma	OR2L13
389206	-1.89307	7.64e-15	Glioma	BEND4
79589	-1.89493	3.44e-14	Glioma	RNF128
10529	-1.89546	6.11e-39	Glioma	NEBL
7306	-1.89681	2.53e-20	Glioma	TYRP1
55466	-1.89788	1.13e-39	Glioma	DNAJA4
340578	-1.89942	9.7e-19	Glioma	DCAF12L2
5121	-1.9004	2.1e-20	Glioma	PCP4
83849	-1.90266	1.76e-33	Glioma	SYT15
54769	-1.90328	3.62e-28	Glioma	DIRAS2
4160	-1.90365	7.46e-22	Glioma	MC4R
55966	-1.905	6.56e-25	Glioma	AJAP1
342865	-1.90516	5.17e-15	Glioma	VSTM2B
140733	-1.90615	1.57e-28	Glioma	MACROD2
1123	-1.90618	5.16e-39	Glioma	CHN1
23305	-1.90749	1.41e-29	Glioma	ACSL6
283392	-1.9079	6.43e-20	Glioma	None
7754	-1.90819	8.7e-34	Glioma	None
83482	-1.91158	5.61e-11	Glioma	SCRT1
547	-1.91211	1.63e-34	Glioma	KIF1A
11281	-1.91451	3.3e-27	Glioma	POU6F2
10777	-1.91462	8.52e-21	Glioma	ARPP21
9568	-1.9149	8.21e-19	Glioma	GABBR2
147	-1.91604	4.7e-27	Glioma	ADRA1B
163589	-1.91657	5.91e-30	Glioma	TDRD5
57644	-1.92107	2.51e-19	Glioma	MYH7B
9381	-1.92198	8.79e-18	Glioma	OTOF
84332	-1.92206	8.57e-18	Glioma	DYDC2
3755	-1.92215	3.28e-15	Glioma	KCNG1
202134	-1.9248	4.01e-21	Glioma	FAM153B
121601	-1.92748	9.57e-20	Glioma	ANO4
1005	-1.92802	1.83e-15	Glioma	CDH7
114794	-1.92837	7.19e-13	Glioma	ELFN2
151531	-1.92875	1.3e-30	Glioma	UPP2
216	-1.92935	3.15e-37	Glioma	ALDH1A1
66004	-1.93069	4.35e-54	Glioma	LYNX1
79772	-1.93098	1.9e-27	Glioma	MCTP1
342667	-1.93111	2.8e-15	Glioma	STAC2
80144	-1.93231	1.43e-20	Glioma	FRAS1
23154	-1.93243	5.32e-43	Glioma	NCDN
770	-1.93283	4.08e-41	Glioma	CA11
83876	-1.93403	2.69e-39	Glioma	MRO
10739	-1.93413	4.34e-20	Glioma	RFPL2
26033	-1.93731	7.41e-23	Glioma	ATRNL1
119587	-1.93766	1.56e-16	Glioma	CPXM2
171024	-1.93989	6.19e-46	Glioma	SYNPO2
5865	-1.94541	5.24e-23	Glioma	RAB3B
100130238	-1.94631	4.47e-23	Glioma	None
6900	-1.94747	3.27e-18	Glioma	CNTN2
23086	-1.94803	1.21e-29	Glioma	EXPH5
55885	-1.94832	4.07e-28	Glioma	LMO3
6444	-1.94861	2.53e-18	Glioma	SGCD
4099	-1.95253	1.89e-11	Glioma	MAG
56899	-1.95257	6.99e-26	Glioma	ANKS1B
2261	-1.95425	6.33e-24	Glioma	FGFR3
6441	-1.95428	1.11e-22	Glioma	SFTPD
5136	-1.95647	2.92e-27	Glioma	PDE1A
225689	-1.95689	2.31e-16	Glioma	MAPK15
57476	-1.95954	1.96e-35	Glioma	GRAMD1B
92558	-1.96018	2.68e-22	Glioma	BICDL1
202559	-1.96107	9.25e-14	Glioma	KHDRBS2
84451	-1.96131	3.31e-34	Glioma	MAP3K21
4199	-1.96202	4.97e-31	Glioma	ME1
3765	-1.96207	1.48e-19	Glioma	KCNJ9
129684	-1.96277	2.63e-14	Glioma	CNTNAP5
8988	-1.96507	1.08e-18	Glioma	HSPB3
1394	-1.96548	2.86e-20	Glioma	LINC02210-CRHR1
3351	-1.9656	1.02e-29	Glioma	HTR1B
387486	-1.96636	3.23e-21	Glioma	LINC00320
56171	-1.96704	1.12e-35	Glioma	DNAH7
10170	-1.96906	9.87e-19	Glioma	DHRS9
728603	-1.97021	2.88e-22	Glioma	None
55356	-1.97139	2.66e-29	Glioma	SLC22A15
3756	-1.9723	1.1e-18	Glioma	KCNH1
56113	-1.97409	3.81e-22	Glioma	PCDHGA2
285696	-1.9742	3.49e-21	Glioma	None
157310	-1.97422	1.15e-25	Glioma	PEBP4
57221	-1.97699	4.72e-21	Glioma	ARFGEF3
6586	-1.97754	2.8e-27	Glioma	SLIT3
23108	-1.98137	5.19e-35	Glioma	None
90249	-1.98252	6.51e-19	Glioma	UNC5A
150379	-1.98527	1.04e-25	Glioma	PNPLA5
138046	-1.98573	3.64e-18	Glioma	RALYL
219736	-1.98718	1.74e-35	Glioma	STOX1
8123	-1.98821	2.81e-24	Glioma	None
6402	-1.99058	2.53e-15	Glioma	SELL
4629	-1.99164	1.47e-19	Glioma	MYH11
4915	-1.99236	1.64e-32	Glioma	NTRK2
261729	-1.99491	7.34e-28	Glioma	STEAP2
27255	-1.99606	4.44e-17	Glioma	CNTN6
117531	-1.99636	7.76e-33	Glioma	TMC1
9705	-1.99758	2.35e-15	Glioma	ST18
730130	-1.99761	3.31e-25	Glioma	TMEM229A
7164	-1.99794	2.52e-39	Glioma	TPD52L1
2254	-2.00337	1.28e-18	Glioma	FGF9
6538	-2.00349	2.02e-18	Glioma	SLC6A11
9071	-2.00357	3.06e-19	Glioma	CLDN10
57535	-2.0036	1.44e-34	Glioma	KIAA1324
200373	-2.00471	2.5e-24	Glioma	CFAP221
147463	-2.00505	2.55e-32	Glioma	ANKRD29
116328	-2.00677	1.27e-17	Glioma	C8orf34
282973	-2.0089	1.36e-30	Glioma	JAKMIP3
2327	-2.00961	2.02e-26	Glioma	FMO2
2066	-2.01331	5.19e-27	Glioma	ERBB4
93986	-2.01429	3.68e-17	Glioma	FOXP2
777	-2.01471	1.57e-22	Glioma	CACNA1E
6542	-2.02112	6.35e-33	Glioma	SLC7A2
54112	-2.02131	1.92e-23	Glioma	GPR88
5153	-2.02224	6.03e-38	Glioma	PDE1B
642597	-2.0233	1.11e-26	Glioma	AKAIN1
8641	-2.02533	2.5e-15	Glioma	PCDHGB4
5179	-2.02585	9.37e-17	Glioma	PENK
1272	-2.03116	1.59e-29	Glioma	CNTN1
27330	-2.03218	5.86e-18	Glioma	RPS6KA6
56934	-2.0322	4.81e-11	Glioma	CA10
79698	-2.03332	1.45e-16	Glioma	ZMAT4
1610	-2.03363	9.71e-10	Glioma	DAO
6997	-2.03397	1.27e-29	Glioma	TDGF1
91149	-2.0354	1.1e-34	Glioma	None
115019	-2.03554	1e-27	Glioma	SLC26A9
84735	-2.03743	1.07e-11	Glioma	CNDP1
4948	-2.03759	2.77e-23	Glioma	OCA2
4353	-2.03813	3.35e-25	Glioma	MPO
83850	-2.04086	1.04e-29	Glioma	ESYT3
9764	-2.04092	3.48e-54	Glioma	KIAA0513
143379	-2.04169	1.14e-29	Glioma	C10orf82
166348	-2.04481	1.22e-27	Glioma	KBTBD12
6804	-2.04542	6.08e-31	Glioma	STX1A
23768	-2.04563	1.65e-33	Glioma	FLRT2
653553	-2.04597	8.2e-15	Glioma	None
5212	-2.0466	6.2e-20	Glioma	VIT
89795	-2.04735	8.16e-47	Glioma	NAV3
339390	-2.04774	7.11e-23	Glioma	CLEC4G
729359	-2.04888	6.48e-36	Glioma	PLIN4
4185	-2.04891	4.37e-28	Glioma	ADAM11
414152	-2.04959	1.4e-18	Glioma	C10orf105
288	-2.05053	6.79e-26	Glioma	ANK3
203859	-2.05146	6.03e-23	Glioma	ANO5
5317	-2.05207	2.24e-20	Glioma	PKP1
152	-2.05364	9.29e-32	Glioma	ADRA2C
286133	-2.05822	3.39e-17	Glioma	SCARA5
3250	-2.05902	1.51e-17	Glioma	HPR
4062	-2.05908	7.16e-21	Glioma	LY6H
163175	-2.06044	5.43e-32	Glioma	LGI4
3909	-2.06059	2.97e-34	Glioma	LAMA3
4155	-2.06077	4.97e-15	Glioma	MBP
151647	-2.0625	5.28e-28	Glioma	TAFA4
134121	-2.06432	1.9e-15	Glioma	C5orf49
124359	-2.06619	6.76e-44	Glioma	CDYL2
2354	-2.06676	6.2e-18	Glioma	FOSB
114798	-2.07238	2.6e-17	Glioma	SLITRK1
53335	-2.07672	1.15e-19	Glioma	BCL11A
342184	-2.07762	4.05e-31	Glioma	FMN1
387357	-2.07957	2.99e-24	Glioma	THEMIS
56978	-2.08025	1.68e-23	Glioma	PRDM8
386617	-2.08156	1.52e-34	Glioma	KCTD8
1960	-2.08361	2.45e-28	Glioma	EGR3
94160	-2.08396	2.21e-20	Glioma	ABCC12
401145	-2.08448	2.96e-24	Glioma	CCSER1
400961	-2.08496	2.04e-37	Glioma	PAIP2B
53822	-2.08528	5.58e-15	Glioma	FXYD7
58512	-2.08666	1.37e-23	Glioma	DLGAP3
114792	-2.08709	4.84e-27	Glioma	KLHL32
6261	-2.08747	7.82e-36	Glioma	RYR1
145773	-2.09232	1.27e-39	Glioma	FAM81A
165257	-2.09256	1.75e-16	Glioma	C1QL2
478	-2.09399	9.15e-23	Glioma	ATP1A3
27151	-2.09415	7.81e-24	Glioma	CPAMD8
1131	-2.09481	8.9e-16	Glioma	CHRM3
3780	-2.09617	5.96e-34	Glioma	KCNN1
4036	-2.09988	1.03e-14	Glioma	LRP2
64168	-2.10074	2.68e-39	Glioma	NECAB1
23285	-2.10081	2.36e-50	Glioma	BTBD8
10231	-2.10278	1.68e-35	Glioma	RCAN2
2556	-2.10342	8.54e-15	Glioma	GABRA3
56704	-2.10448	1.23e-27	Glioma	JPH1
83546	-2.10759	8.41e-24	Glioma	RTBDN
23743	-2.10801	7.62e-35	Glioma	BHMT2
222662	-2.10862	9.86e-27	Glioma	LHFPL5
8633	-2.11	6.37e-26	Glioma	UNC5C
6334	-2.11478	9.33e-28	Glioma	SCN8A
3036	-2.11654	1.89e-24	Glioma	HAS1
1740	-2.11719	1.98e-46	Glioma	DLG2
23217	-2.11954	3.22e-14	Glioma	ZFR2
79955	-2.12223	8.63e-37	Glioma	PDZD7
4753	-2.1223	2.72e-27	Glioma	NELL2
57628	-2.12328	1.28e-19	Glioma	DPP10
3350	-2.12441	2.41e-17	Glioma	HTR1A
284697	-2.12583	9.31e-31	Glioma	BTBD8
57467	-2.12613	7.19e-24	Glioma	HHATL
23057	-2.12877	4.71e-25	Glioma	NMNAT2
79625	-2.13025	1.33e-18	Glioma	NDNF
2905	-2.1304	3.61e-28	Glioma	GRIN2C
6540	-2.13229	1.19e-32	Glioma	SLC6A13
25924	-2.1337	2.66e-61	Glioma	MYRIP
1129	-2.13659	1.19e-26	Glioma	CHRM2
9651	-2.13719	1.75e-20	Glioma	PLCH2
348487	-2.14334	1.01e-27	Glioma	FAM131C
440040	-2.14434	1.28e-19	Glioma	None
[truncated: 4,949 more rows]
